# Supplementary material for: A multi-omic Nicotiana benthamiana resource for fundamental research and biotechnology
Source: Nat Plants. 2023 Aug 10;9(9):1558–71. doi: 10.1038/s41477-023-01489-8 (PMC10505560; doi:10.1038/s41477-023-01489-8)
Supplement: Supplementary file 3 — Supplementary Table 1 Morphological, developmental, and metabolic differences between LAB and QLD. Supplementary Table 2 Identification of differentially expressed semi-polar metabolites in LAB vs QLD. Supplementary Table 3 Size and number of genes in each chromosome in the LAB and QLD assemblies. Supplementary Table 4 All expressed genes in LAB. Supplementary Table 5 All expressed genes in QLD. Supplementary Table 6 Quality statistics of the LAB and QLD assemblies. Supplementary Table 7A Mapping genes in specific solanacae species with LAB to find percentage of genes in LAB with orthologues in these species. Supplementary Table 7B Protein cluster analysis. Supplementary Table 7C Characteristics and sources of genomes used for comparative analyses. Supplementary Table 8A Expressed miRNAs in LAB. Supplementary Table 8B Expressed miRNAs in QLD. Supplementary Table 8C Full list of potential miRNAs in LAB. Supplementary Table 8D Full list of potential miRNAs in LAB. Supplementary Table 8E Plant species used in miRPlant analyses. Supplementary Table 9 SNPs between different N. benthamiana sequenced accessions. Supplementary Table 10 Number of homeologous genes among chromosomes of LAB, N. attenuata and the N. sylvestris and N. tomentosiformis subgenomes of N. tabacum. Supplementary Table 11A Distribution of LAB homeologous genes across chromosomes of the subgenomes. Supplementary Table 11B Distribution of QLD homeologous genes across chromosomes of the subgenomes. Supplementary Table 11C Homoeologues present on partner subgenomes in LAB. Supplementary Table 11D Homoeologues present on partner subgenome but not partner chromosomes in LAB. Supplementary Table 11E Homoeologues present on same subgenome in LAB. Supplementary Table 11F Homoeologues present on partner subgenome in QLD. Supplementary Table 11G Homoeologues present on partner subgenome but not partner chromosomes in QLD. Supplementary Table 11H Homoeologues present on same subgenome in QLD. Supplementary Table 1 [file 41477_2023_1489_MOESM3_ESM.xlsx]

## Sheet: Index
Table S1	Morphological, developmental, and metabolic differences between LAB and QLD.
Table S2	Identification of differentially expressed semi-polar metabolites in LAB vs QLD.
Table S3	Size and number of genes in each chromosome in the LAB and QLD assemblies
Table S4	All expressed genes in LAB
Table S5	All expressed genes in QLD
Table S6	Quality statistics of the LAB and QLD assemblies
Table S7A	Mapping genes in specific solanacae species with LAB to find % of genes in LAB with orthologs in these species
Table S7B	Protein cluster analysis
Table S7C	Characteristics and sources of genomes used for comparative analyses
Table S8A	Expressed miRNAs in LAB
Table S8B	Expressed miRNAs in QLD
Table S8C	Full list of potential miRNAs in LAB
Table S8D	Full list of potential miRNAs in LAB
Table S8E	Plant species used in miRPlant analyses
Table S9	SNPs between different N. benthamiana sequenced accessions.
Table S10	Number of homeologous genes among chromosomes of LAB, N. attenuata, and the N. sylvestris and N. tomentosiformis subgenomes of N. tabacum
Table S11A	Distribution of LAB homeologous genes across chromosomes of the subgenomes
Table S11B	Distribution of QLD homeologous genes across chromosomes of the subgenomes
Table S11C	Homoeologs present on partner subgenomes in LAB
Table S11D	Homoeologs present on partner subgenome but not partner chromosomes in LAB
Table S11E	Homoeologs present on same subgenome in LAB
Table S11F	Homoeologs present on partner subgenome in QLD
Table S11G	Homoeologs present on partner subgenome but not partner chromosomes in QLD
Table S11H	Homoeologs present on same subgenome in QLD
Table S12	Homeolog expression pattern detection for subgenome dominance evaluation

## Sheet: Table S1
Table S1 Morphological, developmental, and metabolic differences between LAB and QLD. Morphological differences are from Bally et al., 2015
Characteristic	LAB	QLD
Overnight floral volatile (Benzyl alcohol) production	No	Yes
Nicotine to nornicotine conversion	No	Yes
Presence of HGL-DTGs	High	Low
Withstand the production of anthocyanin in leaves	No	Yes
Seed shape	acutely angled	spherical
Seed size (μm, n=150)	798.774	582.016
Seed weight (μg, n=150)	0.0771	0.0516
Seed testa cells junction	raised	lowered
Seed testa cells wall	straight	undulate
Cotyledons	long	round
Mature cauline leaf thickness	thin	thick
Mature cauline leaf shape	cordate	ecurrent
Trichome distribution	sparse	Dense
Corolla tube length (mm)	35	42
Corolla tube basal coloration	white	pink
Corolla diameter (mm)	20	25
Corolla lobe shape	narrow	mucronate
Herkogamy (separation of anthers and stigmas)	No	Yes
Approach herkogamy%	-	100
Reverse herkogamy%	-	0
Time taken from seed germination to first flower development (days)	~ 30	~ 50
Time taken to reach maximum flowering from first flower (days)	~ 50	~ 60
Time taken from maximal flowering to first seed setting (days)	~ 7	~ 20
Morphological, developmental, and metabolic differences between LAB and QLD. Morphological differences from Bally et al., 2015

## Sheet: Table S2
Table S2. Identification of differentially expressed semi-polar metabolites in LAB vs QLD. Identification level: (A) confirmed by reference standard; (B) tentative by MS/MS; (B*) tentative by in-source fragmentation pattern; (C) accurate mass and isotopic pattern. Metabolites were identified in (F) Flower, (L) Leaves, (S) Stem and (R) Roots tissues.
RT (min)	Measured mass (m/z)	Formula	Adduct	Identification	Monoisotopic mass	PubchemID	Expected mass (m/z)	Δppm	fragments (m/z)	Identification level	Tissue
1	242.102	C11H12O5	[M+NH4]+	3-benzylmalic acid	224.069	1549091	225.076	-0.781	80.050, 85.028	B	F/L/S/R
1.1	149.107	C9H12N2	[M+H]+	Nornicotine	148.1	412	149.107	-0.168		A	F/L/S/R
1.16	163.123	C10H14N2	[M+H]+	Nicotine	162.116	89594	163.123	-0.399		A	F/L/S/R
1.29	121.065	C8H8O	[M+H]+	Phenylacetaldehyde	120.058	998	121.065	1.309		C	F/L/S/R
2.2	166.086	C9H11NO2	[M+H]+	Phenylalanine	165.079	6140	166.086	-0.165		A	F/L/S/R
2.3	122.097	C8H11N	[M+H]+	Phenylethylamine	121.089	1001	122.096	1.18	105.070 [C8H9]+	B	F/L/S/R
2.3	220.064	C14H8N2O	[M]+	Canthin-6-one/isomers	220.064	C09098	220.064			C	F/L/S/R
3.75	205.097	C11H12N2O2	[M+H]+	Tryptophan	204.09	6305	205.097	-0.654		A	F/L/S/R
5.52	773.213	C33H40O21	[M+H]+	Kaempferol 3-sophorotrioside	773.213	5282156	772.206	0.343	287.05469 (aglycone), 449.10797 (aglycone+Glc)	B	F
5.7	474.26	C25H35N3O6	[M+H]+	Di-dihydrocaffeoyl spermidine	473.253	15730308	474.26	-0.532	Mass Bank: 222.112, 165.055, 123.044	B	F
5.8	217.155	C10H17NO3	[M+NH4]+	Tussilagine	199.121	185071	199.121	-0.159		C	F/L/S/R
6.2	355.102	C16H18O9	[M+H]+	Chlorogenic acid	354.095	1794427	354.095	-0.784		A	F/L/S/R
6.41	219.149	C13H18N2O	[M+H]+	N,N-Dimethyl-5-methoxytryptamine	218.142	1832	218.142	-0.775	MS2 metfrag: 131.049, 202.122, 72.081	B	F/L/S/R
6.9	757.218	C33H40O20	[M+H]+	Kaempferol 3-gentiobioside 7-rhamnoside	756.211	74428193	757.219	-0.647	287.0547 (aglycone), 449.1075 (Aglycone+Glc), 611.15875 (M-Rha)	B	F/L/S
8.28	611.16	C27H30O16	[M+H]+	Kaempferol 3-O-beta-D-sophoroside	610.153	5282155	611.161	-0.427	287.05475 (Aglycone), 449.10623 (M-Glc)	B	F/L
8.6	379.099	C16H20O9	[M+Na]+	Feruloylglucose	356.111	C17759	356.111	-1.143		C	F/L/S/R
9.1	291.097	C14H14N2O5	[M+H]+	Malonyl-Trp	290.09	440003	290.09	-1.093		C	F/L/S/R
9.39	595.165	C27H30O15	[M+H]+	Kaempferol-rutinoside	594.159	122173234	595.166	-0.465	287.05481 (Aglycone), 449.10748 (M-Rha)	B	F/L/S
12.49	1042.51	C47H76O24	[M+NH4]+	Nicotianoside VI	1024.47	-	1042.51	0.462	Aglycone 271.24176 (C20 H31+), 309.11743 (Glc+Rha, C12 H21 O9+)	B*	F/L
14.22	1086.57	C50H84O24	[M+NH4]+	HGL-DTGS 2	1068.54	-	1086.57	-0.1	Aglycone 271.24176 (C20 H31+), 419.15457 (Glc+Rha+Rha, C18 H27 O11+), 309.11768 (Glc+Rha, C12 H21 O9+). Also adducts 1069.54248 [M+H]+	B*	F/L/S
14.34	940.511	C44H74O20	[M+NH4]+	Nicotianoside III	922.477	-	940.511	-0.585	Aglycone 271.2417 (C20 H31+), 417.2996 (Aglycone + Rha + 2H2O, C26 H41 O4+), 435.3102 (Aglycone + Rha + H2O, C26 H43 O5+), 309.1176 (Glc+Rha, C12 H21 O9+), 325.1128 (C12 H21 O10+)	B*	F/L/S
14.41	794.453	C38H64O16	[M+NH4]+	Lyciumoside IV	776.419	71296134	794.453	-0.782	Aglycone 271.24173 (C20 H31+), 309.11768 (Glc+Rha, C12 H21 O9+)	B*	F
14.7	1172.57	C53H86O27	[M+NH4]+	HGL-DTGs 4	1154.54	-	1172.57	-0.113	Aglycone 271.24173 (C20 H31+), 419.15436 (Glc+Rha+Rha, C18 H27 O11+), 377.10784 (Glc+Rha+Mal, C15 H21 O11+)	B*	F/L/S
14.77	1026.51	C47H76O23	[M+NH4]+	Nicotianoside IV	1008.48	-	1026.51	-0.442	Aglycone 271.24173 (C20 H31+), 417.29965 (Aglycone + Rha + 2H2O, C26 H41 O4+), 435.31021 (Aglycone + Rha + H2O, C26 H43 O5+), 395.11807 (Glc+Rha+Mal, C15 H23 O12+), 309.11771 (Glc+Rha, C12 H21 O9+)	B*	F/L/S
14.85	880.453	C41H66O19	[M+NH4]+	Nicotianoside Ia	862.42	71296136	880.454	-0.812	Aglycone 271.24173 (C20 H31+), 417.29959 (Aglycone + Rha + 2H2O, C26 H41 O4+), 435.31027 (Aglycone + Rha + H2O, C26 H43 O5+), 309.11768 (Glc+Rha, C12 H21 O9+), 249.06023 (Glc+Mal, C9 H13 O8+)	B*	F
15.26	1026.51	C47H76O23	[M+NH4]+	Nicotianoside IVb NEW	1008.48	-	1026.51	0.63	Aglycone 271.24170 (C20 H31+), 417.29962 (Aglycone + Rha + 2H2O, C26 H41 O4+), 435.31027 (Aglycone + Rha + H2O, C26 H43 O5+), 395.11807 (Glc+Rha+Mal, C15 H23 O12+), 309.11774 (Glc+Rha, C12 H21 O9+)	B*	F/L/S
15.36	1112.51	C50H78O26	[M+NH4]+	Nicotianoside V	1094.48	-	1112.51	0.227	Aglycone 271.2417 (C20 H31+), 417.2996 (Aglycone + Rha + 2H2O, C26 H41 O4+), 435.3105 (Aglycone + Rha + H2O, C26 H43 O5+)	B*	F/L/S
15.62	1112.51	C50H78O26	[M+NH4]+	Nicotianoside Vb	1094.48	-	1112.51	-0.987	Aglycone 271.24173 (C20 H31+), 417.2996 (Aglycone + Rha + 2H2O, C26 H41 O4+), 435.3108 (Aglycone + Rha + H2O, C26 H43 O5+)	B*	F/L/S
16.08	820.396	C38H58O18	[M+NH4]+	Nicotianoside Xa	802.362	-	820.396	-0.11	Aglycone 271.2418(C20 H31+), 249.0602 (Glc+Mal, C9 H13 O8+)	B*	F
19	221.19	C15H24O	[M+H]+	Solavetivol or 3-Copaene-2-ol	220.183	-	221.19	-0.162		C	R
20.8	331.175	C16H26O7	[M+H]+	8-Epiiridodial glycoside	330.168	443337	330.168	-0.995	MS2 metfrag: 109.1015, 97.0288, 127.1120, 67.0548	B	F/L/S/R
23.3	331.175	C16H26O7	[M+H]+	8-Epiiridodial glycoside iso	330.168	443337	330.168	-1.086	MS2 metfrag: 109.1015, 97.0288, 127.1118, 67.0549	B	F/L/S/R

## Sheet: Table S3
Table S3 Size and number of genes in each chromosome in the LAB and QLD assemblies
	LAB		QLD
chromosome	Mb	N. genes	Mb	N. genes
C00	64,506,568	469	203,897,302	2025
C01	131,735,028	2548	131,193,082	2666
C02	141,867,802	2657	140,594,950	2848
C03	129,979,819	2515	128,401,771	2635
C04	134,308,249	2009	133,506,343	2162
C05	149,457,545	2267	146,923,706	2383
C06	146,022,827	212	142,434,978	2191
C07	141,749,984	18	138,825,070	1818
C08	143,140,102	2175	142,414,998	2338
C09	144,579,968	2377	141,006,740	2505
C10	143,192,947	2471	139,635,422	2605
C11	128,920,113	2412	128,307,748	2513
C12	144,318,985	2287	142,971,090	2411
C13	141,579,612	2803	140,740,346	2984
C14	131,312,197	2205	128,284,982	2326
C15	176,759,208	2535	175,232,444	267
C16	176,986,127	2794	174,074,416	2899
C17	182,027,195	2828	178,276,073	2968
C18	141,222,746	2072	138,783,514	2149
C19	141,342,579	2453	139,486,668	254
Total	2,835,009,601	45797	2,934,991,643	49636
	% anchored to Chr	98.9759		95.9203

## Sheet: Table S4
Table S4. All expressed genes in LAB
chromosome	start	end	strand	annotation
NbLab360C00	159275	162224	-	ID=NbL00g00010.1;Parent=NbL00g00010;RPKM=0.4987;Note=PREDICTED: Nicotiana attenuata uncharacterized LOC109212941 (LOC109212941), transcript variant X2, mRNA %28XM_019376676.1,XP_019232221.1%29;evalue=0.00;cov=40.5931
NbLab360C00	1275635	1284161	+	ID=NbL00g00020.1;Parent=NbL00g00020;RPKM=3.9972;Note=PREDICTED: Nicotiana attenuata armadillo repeat-containing protein 8 (LOC109230773), mRNA %28XM_019396198.1,XP_019251743.1%29;evalue=0.00;cov=325.3290
NbLab360C00	1297437	1308695	-	ID=NbL00g00030.1;Parent=NbL00g00030;RPKM=0.0144;Note=PREDICTED: Cyanistes caeruleus 28S ribosomal RNA (LOC111942835), rRNA %28XR_002870712.1,%29;evalue=0.00;cov=1.1709
NbLab360C00	1920125	1922049	-	ID=NbL00g00040.1;Parent=NbL00g00040;RPKM=3.3448;Note=PREDICTED: Sorghum bicolor ubiquitin thioesterase otubain-like (LOC8074858), transcript variant X3, mRNA %28XM_021466157.1,XP_021321832.1%29;evalue=0.00;cov=272.2306
NbLab360C00	1963079	2018133	-	ID=NbL00g00050.1;Parent=NbL00g00050;RPKM=0.1435;Note=PREDICTED: Solanum pennellii uncharacterized mitochondrial protein AtMg00670 (LOC114077346), mRNA %28XM_027917287.1,XP_027773088.1%29;evalue=0.00;cov=11.6784
NbLab360C00	2101389	2103749	+	ID=NbL00g00060.1;Parent=NbL00g00060;RPKM=1.6168;Note=PREDICTED: Solanum pennellii uncharacterized mitochondrial protein AtMg01110-like (LOC107019350), mRNA %28XM_027917124.1,XP_027772925.1%29;evalue=0.00;cov=131.5896
NbLab360C00	2108616	2113118	+	ID=NbL00g00070.1;Parent=NbL00g00070;RPKM=1.8181;Note=PREDICTED: Solanum lycopersicum ribosomal protein S14, mitochondrial (LOC109118967), mRNA %28XM_019211012.2,XP_019066557.1%29;evalue=0.00;cov=147.9781
NbLab360C00	2223470	2225413	+	ID=NbL00g00080.1;Parent=NbL00g00080;RPKM=0.8087;Note=PREDICTED: Ipomoea nil ATP synthase subunit alpha, mitochondrial (LOC109154117), mRNA %28XM_019301983.1,XP_019157528.1%29;evalue=0.00;cov=65.8173
NbLab360C00	2255648	2260442	+	ID=NbL00g00090.1;Parent=NbL00g00090;RPKM=0.4584;Note=PREDICTED: Nicotiana tomentosiformis NADH-ubiquinone oxidoreductase chain 1-like (LOC117275363), mRNA %28XM_033654656.1,XP_033510547.1%29;evalue=0.00;cov=37.3127
NbLab360C00	2311458	2315675	+	ID=NbL00g00100.1;Parent=NbL00g00100;RPKM=0.5666;Note=PREDICTED: Solanum lycopersicum ribosomal protein S14, mitochondrial (LOC109118967), mRNA %28XM_019211012.2,XP_019066557.1%29;evalue=0.00;cov=46.1163
NbLab360C00	2429632	2430787	+	ID=NbL00g00110.1;Parent=NbL00g00110;RPKM=2.3574;Note=PREDICTED: Solanum lycopersicum ribosomal protein S14, mitochondrial (LOC109118967), mRNA %28XM_019211012.2,XP_019066557.1%29;evalue=0.00;cov=191.8670
NbLab360C00	2482645	2625383	+	ID=NbL00g00120.1;Parent=NbL00g00120;RPKM=1.4122;Note=PREDICTED: Cyanistes caeruleus 28S ribosomal RNA (LOC111942835), rRNA %28XR_002870712.1,%29;evalue=0.00;cov=114.9355
NbLab360C00	3016526	3025786	-	ID=NbL00g00130.1;Parent=NbL00g00130;RPKM=0.1673;Note=PREDICTED: Cyanistes caeruleus 28S ribosomal RNA (LOC111942835), rRNA %28XR_002870712.1,%29;evalue=0.00;cov=13.6161
NbLab360C00	5449955	5453993	+	ID=NbL00g00140.1;Parent=NbL00g00140;RPKM=2.1965;Note=PREDICTED: Nicotiana tomentosiformis probable peroxygenase 4 (LOC104106482), transcript variant X1, mRNA %28XM_009615031.3,XP_009613326.1%29;evalue=0.00;cov=178.7708
NbLab360C00	5601719	5604181	-	ID=NbL00g00150.1;Parent=NbL00g00150;RPKM=1.9527;Note=PREDICTED: Solanum pennellii uncharacterized mitochondrial protein AtMg01110-like (LOC107019350), mRNA %28XM_027917124.1,XP_027772925.1%29;evalue=0.00;cov=158.9299
NbLab360C00	5623538	5626736	-	ID=NbL00g00160.1;Parent=NbL00g00160;RPKM=0.0159;Note=PREDICTED: Nicotiana tomentosiformis F-box protein At4g00755-like (LOC104120538), transcript variant X4, mRNA %28XM_018766323.2,XP_018621839.1%29;evalue=0.00;cov=1.2951
NbLab360C00	5747226	5748345	+	ID=NbL00g00170.1;Parent=NbL00g00170;RPKM=4.6014;Note=PREDICTED: Nicotiana sylvestris uncharacterized LOC104214342 (LOC104214342), mRNA %28XM_009763995.1,XP_009762297.1%29;evalue=0.00;cov=374.5116
NbLab360C00	5748624	5749404	-	ID=NbL00g00180.1;Parent=NbL00g00180;RPKM=11.5264;Note=PREDICTED: Nicotiana tomentosiformis 50S ribosomal protein L2, chloroplastic-like (LOC117279491), mRNA %28XM_033659042.1,XP_033514933.1%29;evalue=0.00;cov=938.1301
NbLab360C00	5899938	5900857	-	ID=NbL00g00190.1;Parent=NbL00g00190;RPKM=4.4401;Note=PREDICTED: Nicotiana sylvestris uncharacterized LOC104224066 (LOC104224066), mRNA %28XM_009775624.1,XP_009773926.1%29;evalue=0.00;cov=361.3783
NbLab360C00	5973977	5977223	+	ID=NbL00g00200.1;Parent=NbL00g00200;RPKM=1.5383;Note=PREDICTED: Nicotiana attenuata actin (LOC109241089), transcript variant X2, mRNA %28XM_019407801.1,XP_019263346.1%29;evalue=0.00;cov=125.2047
NbLab360C00	5986720	5995697	+	ID=NbL00g00210.1;Parent=NbL00g00210;RPKM=1.7477;Note=PREDICTED: Nicotiana attenuata U-box domain-containing protein 33-like (LOC109241090), transcript variant X2, mRNA %28XM_019407803.1,XP_019263348.1%29;evalue=0.00;cov=142.2466
NbLab360C00	5996436	5998794	-	ID=NbL00g00220.1;Parent=NbL00g00220;RPKM=5.5838;Note=PREDICTED: Nicotiana tomentosiformis uncharacterized LOC104111013 (LOC104111013), transcript variant X1, mRNA %28XM_009620609.3,XP_009618904.1%29;evalue=0.00;cov=454.4695
NbLab360C00	6021898	6035318	+	ID=NbL00g00230.1;Parent=NbL00g00230;RPKM=2.6889;Note=PREDICTED: Nicotiana sylvestris xanthine dehydrogenase 1-like (LOC104224061), mRNA %28XM_009775616.1,XP_009773918.1%29;evalue=0.00;cov=218.8518
NbLab360C00	6045449	6054734	-	ID=NbL00g00240.1;Parent=NbL00g00240;RPKM=4.3539;Note=PREDICTED: Nicotiana tabacum 1-acyl-sn-glycerol-3-phosphate acyltransferase PLS1-like (LOC107762164), transcript variant X1, mRNA %28XM_016580496.1,XP_016435982.1%29;evalue=0.00;cov=354.3673
NbLab360C00	6084386	6099759	-	ID=NbL00g00250.1;Parent=NbL00g00250;RPKM=7.9137;Note=PREDICTED: Nicotiana attenuata GTPase Der (LOC109241096), mRNA %28XM_019407812.1,XP_019263357.1%29;evalue=0.00;cov=644.0945
NbLab360C00	6107524	6112149	-	ID=NbL00g00260.1;Parent=NbL00g00260;RPKM=1.3250;Note=PREDICTED: Nicotiana tabacum tRNA-specific 2-thiouridylase MnmA-like (LOC107827275), mRNA %28XM_016654370.1,XP_016509856.1%29;evalue=0.00;cov=107.8403
NbLab360C00	6476025	6494186	+	ID=NbL00g00270.1;Parent=NbL00g00270;RPKM=0.8962;Note=PREDICTED: Nicotiana tabacum uncharacterized LOC107794931 (LOC107794931), ncRNA %28XR_001650006.1,%29;evalue=0.00;cov=72.9401
NbLab360C00	6503992	6508616	-	ID=NbL00g00280.1;Parent=NbL00g00280;RPKM=0.3758;Note=PREDICTED: Nicotiana tomentosiformis NAD(P)H-quinone oxidoreductase subunit 2 A, chloroplastic-like (LOC117277440), mRNA %28XM_033656867.1,XP_033512758.1%29;evalue=0.00;cov=30.5891
NbLab360C00	6518617	6522968	-	ID=NbL00g00290.1;Parent=NbL00g00290;RPKM=0.2892;Note=PREDICTED: Helianthus annuus protein TIC 214-like (LOC118479839), mRNA %28XM_035974635.1,XP_035830528.1%29;evalue=0.00;cov=23.5399
NbLab360C00	6523227	6524288	+	ID=NbL00g00300.1;Parent=NbL00g00300;RPKM=0.5945;Note=PREDICTED: Camellia sinensis NAD(P)H-quinone oxidoreductase chain 4, chloroplastic-like (LOC114266672), mRNA %28XM_028207589.1,XP_028063390.1%29;evalue=0.00;cov=48.3835
NbLab360C00	6524329	6537868	-	ID=NbL00g00310.1;Parent=NbL00g00310;RPKM=0.1079;Note=PREDICTED: Nicotiana tomentosiformis protein TIC 214 (LOC117278335), partial mRNA %28XM_033657798.1,XP_033513689.1%29;evalue=0.00;cov=8.7818
NbLab360C00	6560269	6563861	+	ID=NbL00g00320.1;Parent=NbL00g00320;RPKM=1.4769;Note=PREDICTED: Ipomoea triloba cytochrome c biogenesis CcmF C-terminal-like mitochondrial protein (LOC116001272), mRNA %28XM_031241157.1,XP_031097017.1%29;evalue=0.00;cov=120.2059
NbLab360C00	6567373	6568047	-	ID=NbL00g00330.1;Parent=NbL00g00330;RPKM=0.9535;Note=PREDICTED: Nicotiana tomentosiformis photosystem II CP43 reaction center protein-like (LOC108943857), mRNA %28XM_033654169.1,XP_033510060.1%29;evalue=0.00;cov=77.6015
NbLab360C00	6603311	6606677	+	ID=NbL00g00340.1;Parent=NbL00g00340;RPKM=0.7210;Note=PREDICTED: Nicotiana tomentosiformis NADH-ubiquinone oxidoreductase chain 2 (LOC117275870), transcript variant X2, mRNA %28XM_033655198.1,XP_033511089.1%29;evalue=0.00;cov=58.6788
NbLab360C00	6622806	6635178	-	ID=NbL00g00350.1;Parent=NbL00g00350;RPKM=0.0928;Note=PREDICTED: Nicotiana sylvestris DNA repair protein RAD51 homolog 4 (LOC104237560), mRNA %28XM_009791732.1,XP_009790034.1%29;evalue=0.00;cov=7.5555
NbLab360C00	6635854	6638348	-	ID=NbL00g00360.1;Parent=NbL00g00360;RPKM=28.3033;Note=PREDICTED: Nicotiana attenuata glutelin type-B 2-like (LOC109240791), mRNA %28XM_019407474.1,XP_019263019.1%29;evalue=0.00;cov=2303.6055
NbLab360C00	6688696	6692561	-	ID=NbL00g00370.1;Parent=NbL00g00370;RPKM=0.0558;Note=PREDICTED: Nicotiana attenuata uncharacterized LOC109215116 (LOC109215116), partial mRNA %28XM_019379136.1,XP_019234681.1%29;evalue=0.00;cov=4.5443
NbLab360C00	6697991	6706526	-	ID=NbL00g00380.1;Parent=NbL00g00380;RPKM=0.0871;Note=PREDICTED: Nicotiana tabacum UDP-galactose/UDP-glucose transporter 5-like (LOC107785939), mRNA %28XM_016607368.1,XP_016462854.1%29;evalue=0.00;cov=7.0930
NbLab360C00	6719544	6737951	+	ID=NbL00g00390.1;Parent=NbL00g00390;RPKM=0.0537;cov=4.3713
NbLab360C00	6787886	6795539	+	ID=NbL00g00400.1;Parent=NbL00g00400;RPKM=0.1891;Note=PREDICTED: Nicotiana attenuata monofunctional riboflavin biosynthesis protein RIBA 3, chloroplastic (LOC109240789), mRNA %28XM_019407471.1,XP_019263016.1%29;evalue=0.00;cov=15.3916
NbLab360C00	7057160	7183100	+	ID=NbL00g00410.1;Parent=NbL00g00410;RPKM=0.0748;Note=PREDICTED: Nicotiana tabacum selT-like protein (LOC107781410), mRNA %28XM_016602108.1,XP_016457594.1%29;evalue=0.00;cov=6.0877
NbLab360C00	7183357	7192597	-	ID=NbL00g00420.1;Parent=NbL00g00420;RPKM=1.0254;Note=PREDICTED: Nicotiana tabacum uncharacterized LOC107781411 (LOC107781411), transcript variant X2, mRNA %28XM_016602111.1,XP_016457597.1%29;evalue=0.00;cov=83.4577
NbLab360C00	7203465	7205288	+	ID=NbL00g00430.1;Parent=NbL00g00430;RPKM=0.2898;Note=PREDICTED: Nicotiana attenuata dof zinc finger protein DOF2.4-like (LOC109215758), mRNA %28XM_019379866.1,XP_019235411.1%29;evalue=0.00;cov=23.5894
NbLab360C00	7542362	7547270	-	ID=NbL00g00440.1;Parent=NbL00g00440;RPKM=0.0696;Note=PREDICTED: Nicotiana sylvestris uncharacterized LOC104228500 (LOC104228500), mRNA %28XM_009780974.1,XP_009779276.1%29;evalue=0.00;cov=5.6657
NbLab360C00	8022957	8024389	-	ID=NbL00g00450.1;Parent=NbL00g00450;RPKM=0.1317;Note=PREDICTED: Nicotiana tabacum uncharacterized LOC107831089 (LOC107831089), mRNA %28XM_016658815.1,XP_016514301.1%29;evalue=0.00;cov=10.7165
NbLab360C00	8281788	8300157	+	ID=NbL00g00460.1;Parent=NbL00g00460;RPKM=0.6975;Note=PREDICTED: Nicotiana attenuata acetyl-coenzyme A synthetase, chloroplastic/glyoxysomal-like (LOC109242942), transcript variant X2, mRNA %28XM_019409836.1,XP_019265381.1%29;evalue=0.00;cov=56.7712
NbLab360C00	8301702	8303921	+	ID=NbL00g00470.1;Parent=NbL00g00470;RPKM=0.0954;Note=PREDICTED: Nicotiana attenuata uncharacterized LOC109230088 (LOC109230088), mRNA %28XM_019395619.1,XP_019251164.1%29;evalue=0.00;cov=7.7613
NbLab360C00	8305480	8306629	-	ID=NbL00g00480.1;Parent=NbL00g00480;RPKM=0.1176;Note=PREDICTED: Nicotiana attenuata uncharacterized LOC109223286 (LOC109223286), mRNA %28XM_019387539.1,XP_019243084.1%29;evalue=0.00;cov=9.5692
NbLab360C00	8381534	8384315	+	ID=NbL00g00490.1;Parent=NbL00g00490;RPKM=0.3472;Note=PREDICTED: Nicotiana attenuata acetyl-coenzyme A synthetase, chloroplastic/glyoxysomal-like (LOC109242942), transcript variant X2, mRNA %28XM_019409836.1,XP_019265381.1%29;evalue=0.00;cov=28.2603
NbLab360C00	8385785	8388099	+	ID=NbL00g00500.1;Parent=NbL00g00500;RPKM=0.1389;Note=PREDICTED: Nicotiana attenuata uncharacterized LOC109230088 (LOC109230088), mRNA %28XM_019395619.1,XP_019251164.1%29;evalue=0.00;cov=11.3012
NbLab360C00	8389587	8390922	-	ID=NbL00g00510.1;Parent=NbL00g00510;RPKM=0.0930;Note=PREDICTED: Nicotiana attenuata uncharacterized LOC109223286 (LOC109223286), mRNA %28XM_019387539.1,XP_019243084.1%29;evalue=0.00;cov=7.5713
NbLab360C00	8551585	8556052	-	ID=NbL00g00520.1;Parent=NbL00g00520;RPKM=0.2563;Note=PREDICTED: Nicotiana attenuata uncharacterized LOC109233795 (LOC109233795), mRNA %28XM_019399657.1,XP_019255202.1%29;evalue=0.00;cov=20.8631
NbLab360C00	8598259	8601527	+	ID=NbL00g00530.1;Parent=NbL00g00530;RPKM=1.2934;Note=PREDICTED: Nicotiana attenuata uncharacterized LOC109212942 (LOC109212942), mRNA %28XM_019376677.1,XP_019232222.1%29;evalue=0.00;cov=105.2702
NbLab360C00	8627767	8633812	+	ID=NbL00g00540.1;Parent=NbL00g00540;RPKM=0.3495;Note=PREDICTED: Nicotiana tabacum uncharacterized LOC107768507 (LOC107768507), transcript variant X2, mRNA %28XM_016587636.1,XP_016443122.1%29;evalue=0.00;cov=28.4426
NbLab360C00	8635524	8639289	-	ID=NbL00g00550.1;Parent=NbL00g00550;RPKM=32.7621;Note=PREDICTED: Nicotiana attenuata heat shock cognate 70 kDa protein 2-like (LOC109216626), mRNA %28XM_019380802.1,XP_019236347.1%29;evalue=0.00;cov=2666.5101
NbLab360C00	8640822	8657490	+	ID=NbL00g00560.1;Parent=NbL00g00560;RPKM=0.7387;Note=PREDICTED: Camellia sinensis photosystem II CP47 reaction center protein-like (LOC114319249), mRNA %28XM_028266255.1,XP_028122056.1%29;evalue=0.00;cov=60.1228
NbLab360C00	8659958	8666336	+	ID=NbL00g00570.1;Parent=NbL00g00570;RPKM=0.2546;Note=PREDICTED: Nicotiana tomentosiformis protein Ycf2 (LOC117275644), mRNA %28XM_033654952.1,XP_033510843.1%29;evalue=0.00;cov=20.7237
NbLab360C00	8680947	8692087	+	ID=NbL00g00580.1;Parent=NbL00g00580;RPKM=1.1924;Note=PREDICTED: Nicotiana tomentosiformis protein TIC 214 (LOC117278335), partial mRNA %28XM_033657798.1,XP_033513689.1%29;evalue=0.00;cov=97.0465
NbLab360C00	8692224	8696427	+	ID=NbL00g00590.1;Parent=NbL00g00590;RPKM=0.6582;Note=PREDICTED: Nicotiana attenuata NAD(P)H-quinone oxidoreductase chain 4, chloroplastic (LOC109226728), mRNA %28XM_019391572.1,XP_019247117.1%29;evalue=0.00;cov=53.5724
NbLab360C00	8696812	8699386	+	ID=NbL00g00600.1;Parent=NbL00g00600;RPKM=0.7957;Note=PREDICTED: Helianthus annuus protein TIC 214-like (LOC118479839), mRNA %28XM_035974635.1,XP_035830528.1%29;evalue=0.00;cov=64.7628
NbLab360C00	8711149	8715794	+	ID=NbL00g00610.1;Parent=NbL00g00610;RPKM=0.4059;Note=PREDICTED: Nicotiana tomentosiformis NAD(P)H-quinone oxidoreductase subunit 2 A, chloroplastic-like (LOC117277440), mRNA %28XM_033656867.1,XP_033512758.1%29;evalue=0.00;cov=33.0357
NbLab360C00	8724228	8744248	-	ID=NbL00g00620.1;Parent=NbL00g00620;RPKM=0.4809;Note=PREDICTED: Camellia sinensis photosystem II CP47 reaction center protein-like (LOC114319249), mRNA %28XM_028266255.1,XP_028122056.1%29;evalue=0.00;cov=39.1378
NbLab360C00	8744354	8746927	-	ID=NbL00g00630.1;Parent=NbL00g00630;RPKM=1.6003;Note=PREDICTED: Nicotiana tomentosiformis cytochrome f (LOC117278543), mRNA %28XM_033658020.1,XP_033513911.1%29;evalue=0.00;cov=130.2455
NbLab360C00	9107550	9112681	+	ID=NbL00g00640.1;Parent=NbL00g00640;RPKM=9.6803;Note=PREDICTED: Nicotiana tabacum probable peroxygenase 4 (LOC107765104), transcript variant X1, mRNA %28XM_016583711.1,XP_016439197.1%29;evalue=0.00;cov=787.8784
NbLab360C00	9156477	9158365	+	ID=NbL00g00650.1;Parent=NbL00g00650;RPKM=0.0415;cov=3.3751
NbLab360C00	9169651	9170383	+	ID=NbL00g00660.1;Parent=NbL00g00660;RPKM=0.4454;Note=PREDICTED: Camellia sinensis NAD(P)H-quinone oxidoreductase chain 4, chloroplastic-like (LOC114266672), mRNA %28XM_028207589.1,XP_028063390.1%29;evalue=0.00;cov=36.2512
NbLab360C00	9170503	9171273	-	ID=NbL00g00670.1;Parent=NbL00g00670;RPKM=0.3186;Note=PREDICTED: Nicotiana attenuata NAD(P)H-quinone oxidoreductase chain 4, chloroplastic-like (LOC109227244), mRNA %28XM_019392329.1,XP_019247874.1%29;evalue=0.00;cov=25.9322
NbLab360C00	9171281	9171964	-	ID=NbL00g00680.1;Parent=NbL00g00680;RPKM=0.5258;Note=PREDICTED: Nicotiana attenuata NAD(P)H-quinone oxidoreductase chain 4, chloroplastic (LOC109226728), mRNA %28XM_019391572.1,XP_019247117.1%29;evalue=0.00;cov=42.7972
NbLab360C00	9171979	9173940	-	ID=NbL00g00690.1;Parent=NbL00g00690;RPKM=0.6206;Note=PREDICTED: Nicotiana attenuata NAD(P)H-quinone oxidoreductase chain 4, chloroplastic (LOC109226728), mRNA %28XM_019391572.1,XP_019247117.1%29;evalue=0.00;cov=50.5121
NbLab360C00	9174003	9176519	-	ID=NbL00g00700.1;Parent=NbL00g00700;RPKM=0.0148;Note=PREDICTED: Capsicum annuum B3 domain-containing protein REM10-like (LOC107848952), transcript variant X3, misc_RNA %28XR_001668203.1,%29;evalue=0.00;cov=1.2084
NbLab360C00	9176922	9180513	-	ID=NbL00g00710.1;Parent=NbL00g00710;RPKM=1.3598;Note=PREDICTED: Nicotiana tomentosiformis protein TIC 214 (LOC117278335), partial mRNA %28XM_033657798.1,XP_033513689.1%29;evalue=0.00;cov=110.6720
NbLab360C00	9180743	9181616	-	ID=NbL00g00720.1;Parent=NbL00g00720;RPKM=1.1142;Note=PREDICTED: Nicotiana tomentosiformis protein TIC 214 (LOC117278335), partial mRNA %28XM_033657798.1,XP_033513689.1%29;evalue=0.00;cov=90.6842
NbLab360C00	9193534	9197892	+	ID=NbL00g00730.1;Parent=NbL00g00730;RPKM=0.1713;Note=PREDICTED: Nicotiana tomentosiformis NAD(P)H-quinone oxidoreductase subunit 2 A, chloroplastic-like (LOC117277440), mRNA %28XM_033656867.1,XP_033512758.1%29;evalue=0.00;cov=13.9391
NbLab360C00	9207162	9228124	-	ID=NbL00g00740.1;Parent=NbL00g00740;RPKM=0.7559;Note=PREDICTED: Nicotiana attenuata DNA-directed RNA polymerase subunit beta''-like (LOC109236054), mRNA %28XM_019402284.1,XP_019257829.1%29;evalue=0.00;cov=61.5190
NbLab360C00	9234436	9241317	-	ID=NbL00g00750.1;Parent=NbL00g00750;RPKM=0.1430;Note=PREDICTED: Populus trichocarpa DNA-directed RNA polymerase subunit beta-like (LOC112323823), mRNA %28XM_024583363.1,XP_024439131.1%29;evalue=0.00;cov=11.6376
NbLab360C00	9242304	9247328	+	ID=NbL00g00760.1;Parent=NbL00g00760;RPKM=1.9136;Note=PREDICTED: Nicotiana tomentosiformis photosystem II CP43 reaction center protein (LOC117277463), mRNA %28XM_033656896.1,XP_033512787.1%29;evalue=0.00;cov=155.7443
NbLab360C00	9247490	9255891	-	ID=NbL00g00770.1;Parent=NbL00g00770;RPKM=0.2865;Note=PREDICTED: Nicotiana tomentosiformis photosystem I P700 chlorophyll a apoprotein A1 (LOC117274807), mRNA %28XM_033654170.1,XP_033510061.1%29;evalue=0.00;cov=23.3176
NbLab360C00	9494061	9494797	-	ID=NbL00g00780.1;Parent=NbL00g00780;RPKM=0.6007;Note=PREDICTED: Nicotiana tabacum MLP-like protein 43 (LOC107812942), mRNA %28XM_016638134.1,XP_016493620.1%29;evalue=0.00;cov=48.8929
NbLab360C00	9538172	9539449	-	ID=NbL00g00790.1;Parent=NbL00g00790;RPKM=16.9430;Note=PREDICTED: Nicotiana attenuata kirola-like (LOC109226536), mRNA %28XM_019391315.1,XP_019246860.1%29;evalue=0.00;cov=1378.9905
NbLab360C00	10322458	10324530	-	ID=NbL00g00800.1;Parent=NbL00g00800;RPKM=0.2722;Note=PREDICTED: Cyanistes caeruleus 28S ribosomal RNA (LOC111942835), rRNA %28XR_002870712.1,%29;evalue=0.00;cov=22.1575
NbLab360C00	10324535	10325432	-	ID=NbL00g00810.1;Parent=NbL00g00810;RPKM=0.4641;Note=PREDICTED: Nicotiana tomentosiformis 28S ribosomal RNA (LOC117278126), rRNA %28XR_004508443.1,%29;evalue=0.00;cov=37.7745
NbLab360C00	10465352	10477436	-	ID=NbL00g00820.1;Parent=NbL00g00820;RPKM=0.7780;Note=PREDICTED: Nicotiana attenuata uncharacterized LOC109212132 (LOC109212132), mRNA %28XM_019375747.1,XP_019231292.1%29;evalue=0.00;cov=63.3246
NbLab360C00	11202167	11232699	-	ID=NbL00g00830.1;Parent=NbL00g00830;RPKM=0.3441;Note=PREDICTED: Nicotiana tomentosiformis 28S ribosomal RNA (LOC117278126), rRNA %28XR_004508443.1,%29;evalue=0.00;cov=28.0036
NbLab360C00	11859121	11862933	-	ID=NbL00g00840.1;Parent=NbL00g00840;RPKM=0.2956;Note=PREDICTED: Solanum lycopersicum ribosomal protein S14, mitochondrial (LOC109118967), mRNA %28XM_019211012.2,XP_019066557.1%29;evalue=0.00;cov=24.0604
NbLab360C00	11886609	11888436	-	ID=NbL00g00850.1;Parent=NbL00g00850;RPKM=6.0086;Note=PREDICTED: Sorghum bicolor ubiquitin thioesterase otubain-like (LOC8074858), transcript variant X3, mRNA %28XM_021466157.1,XP_021321832.1%29;evalue=0.00;cov=489.0392
NbLab360C00	12058892	12068025	-	ID=NbL00g00860.1;Parent=NbL00g00860;RPKM=0.7132;Note=PREDICTED: Nicotiana attenuata protein transport protein SEC16A homolog (LOC109232884), mRNA %28XM_019398574.1,XP_019254119.1%29;evalue=0.00;cov=58.0449
NbLab360C00	12097845	12107146	-	ID=NbL00g00870.1;Parent=NbL00g00870;RPKM=1.1875;Note=PREDICTED: Nicotiana attenuata V-type proton ATPase subunit e1-like (LOC109214177), mRNA %28XM_019378069.1,XP_019233614.1%29;evalue=0.00;cov=96.6514
NbLab360C00	12212021	12219678	+	ID=NbL00g00880.1;Parent=NbL00g00880;RPKM=4.5047;Note=PREDICTED: Nicotiana tabacum U3 small nucleolar RNA-associated protein 14 homolog A-like (LOC107830027), mRNA %28XM_016657501.1,XP_016512987.1%29;evalue=0.00;cov=366.6344
NbLab360C00	12241063	12250267	-	ID=NbL00g00890.1;Parent=NbL00g00890;RPKM=3.4593;Note=PREDICTED: Nicotiana attenuata ras-related protein RABE1a (LOC109206003), mRNA %28XM_019368768.1,XP_019224313.1%29;evalue=0.00;cov=281.5533
NbLab360C00	12282464	12284690	+	ID=NbL00g00900.1;Parent=NbL00g00900;RPKM=0.2220;Note=PREDICTED: Nicotiana tomentosiformis GRF1-interacting factor 1 (LOC104116583), mRNA %28XM_009627469.3,XP_009625764.1%29;evalue=0.00;cov=18.0687
NbLab360C00	12301878	12308192	+	ID=NbL00g00910.1;Parent=NbL00g00910;RPKM=1.0332;Note=PREDICTED: Nicotiana attenuata protein IN2-1 homolog B-like (LOC109213349), transcript variant X1, mRNA %28XM_019377143.1,XP_019232688.1%29;evalue=0.00;cov=84.0907
NbLab360C00	12309021	12311188	-	ID=NbL00g00920.1;Parent=NbL00g00920;RPKM=1.9783;Note=PREDICTED: Nicotiana tabacum uncharacterized LOC107762420 (LOC107762420), mRNA %28XM_016580777.1,XP_016436263.1%29;evalue=0.00;cov=161.0149
NbLab360C00	12311196	12317384	-	ID=NbL00g00930.1;Parent=NbL00g00930;RPKM=0.4420;Note=PREDICTED: Nicotiana attenuata uncharacterized LOC109213340 (LOC109213340), mRNA %28XM_019377135.1,XP_019232680.1%29;evalue=0.00;cov=35.9737
NbLab360C00	12340202	12345731	-	ID=NbL00g00940.1;Parent=NbL00g00940;RPKM=0.6539;Note=PREDICTED: Nicotiana sylvestris mediator of RNA polymerase II transcription subunit 15a (LOC104220943), transcript variant X4, mRNA %28XM_009771912.1,XP_009770214.1%29;evalue=0.00;cov=53.2205
NbLab360C00	12788025	12791137	+	ID=NbL00g00950.1;Parent=NbL00g00950;RPKM=0.1355;Note=PREDICTED: Nicotiana attenuata ATP-dependent 6-phosphofructokinase 6-like (LOC109231367), mRNA %28XM_019397013.1,XP_019252558.1%29;evalue=0.00;cov=11.0259
NbLab360C00	12997446	13001447	+	ID=NbL00g00960.1;Parent=NbL00g00960;RPKM=0.2846;Note=PREDICTED: Nicotiana attenuata uncharacterized LOC109224915 (LOC109224915), mRNA %28XM_019389483.1,XP_019245028.1%29;evalue=0.00;cov=23.1644
NbLab360C00	13080924	13082933	-	ID=NbL00g00970.1;Parent=NbL00g00970;RPKM=0.0841;cov=6.8454
NbLab360C00	13092439	13101022	+	ID=NbL00g00980.1;Parent=NbL00g00980;RPKM=0.0289;cov=2.3551
NbLab360C00	13164601	13168832	+	ID=NbL00g00990.1;Parent=NbL00g00990;RPKM=0.1167;Note=PREDICTED: Nicotiana tabacum protein KAKU4-like (LOC107791612), mRNA %28XM_016613696.1,XP_016469182.1%29;evalue=0.00;cov=9.4963
NbLab360C00	13169821	13173248	-	ID=NbL00g01000.1;Parent=NbL00g01000;RPKM=0.3153;Note=PREDICTED: Nicotiana sylvestris cytoplasmic 60S subunit biogenesis factor SPCC550.15c (LOC104220126), mRNA %28XM_009770941.1,XP_009769243.1%29;evalue=0.00;cov=25.6619
NbLab360C00	13199570	13204592	-	ID=NbL00g01010.1;Parent=NbL00g01010;RPKM=1.8765;Note=PREDICTED: Nicotiana attenuata E3 ubiquitin-protein ligase MBR2-like (LOC109211310), mRNA %28XM_019374838.1,XP_019230383.1%29;evalue=0.00;cov=152.7306
NbLab360C00	13354919	13382514	-	ID=NbL00g01020.1;Parent=NbL00g01020;RPKM=0.8160;Note=PREDICTED: Nicotiana attenuata testis-expressed sequence 10 protein-like (LOC109229232), mRNA %28XM_019394606.1,XP_019250151.1%29;evalue=0.00;cov=66.4153
NbLab360C00	13393064	13410543	-	ID=NbL00g01030.1;Parent=NbL00g01030;RPKM=0.5439;Note=PREDICTED: Nicotiana attenuata testis-expressed sequence 10 protein-like (LOC109229232), mRNA %28XM_019394606.1,XP_019250151.1%29;evalue=0.00;cov=44.2700
NbLab360C00	13476389	13487144	-	ID=NbL00g01040.1;Parent=NbL00g01040;RPKM=0.1443;Note=PREDICTED: Cyanistes caeruleus 28S ribosomal RNA (LOC111942835), rRNA %28XR_002870712.1,%29;evalue=0.00;cov=11.7467
NbLab360C00	13671931	13674557	+	ID=NbL00g01050.1;Parent=NbL00g01050;RPKM=0.3755;Note=PREDICTED: Nicotiana tabacum inner membrane protein BB_0250-like (LOC107791568), transcript variant X2, mRNA %28XM_016613654.1,XP_016469140.1%29;evalue=0.00;cov=30.5634
NbLab360C00	13677464	13680375	-	ID=NbL00g01060.1;Parent=NbL00g01060;RPKM=0.0644;Note=PREDICTED: Nicotiana tabacum probable LRR receptor-like serine/threonine-protein kinase At5g48740 (LOC107791566), mRNA %28XM_016613652.1,XP_016469138.1%29;evalue=0.00;cov=5.2387
NbLab360C00	13703562	13707418	-	ID=NbL00g01070.1;Parent=NbL00g01070;RPKM=0.3238;Note=PREDICTED: Nicotiana tomentosiformis 28S ribosomal RNA (LOC117278126), rRNA %28XR_004508443.1,%29;evalue=0.00;cov=26.3527
NbLab360C00	13752813	13763177	-	ID=NbL00g01080.1;Parent=NbL00g01080;RPKM=0.0369;Note=PREDICTED: Cyanistes caeruleus 28S ribosomal RNA (LOC111942835), rRNA %28XR_002870712.1,%29;evalue=0.00;cov=3.0021
NbLab360C00	14177084	14178061	-	ID=NbL00g01090.1;Parent=NbL00g01090;RPKM=0.0164;Note=PREDICTED: Nicotiana tabacum uncharacterized LOC107765485 (LOC107765485), partial mRNA %28XM_016584142.1,XP_016439628.1%29;evalue=0.00;cov=1.3369
NbLab360C00	14307095	14308630	+	ID=NbL00g01100.1;Parent=NbL00g01100;RPKM=0.7562;Note=PREDICTED: Nicotiana attenuata caffeoylshikimate esterase-like (LOC109219014), mRNA %28XM_019383413.1,XP_019238958.1%29;evalue=0.00;cov=61.5479
NbLab360C00	14308858	14314715	-	ID=NbL00g01110.1;Parent=NbL00g01110;RPKM=0.6368;Note=PREDICTED: Nicotiana tomentosiformis 2-succinylbenzoate--CoA ligase, chloroplastic/peroxisomal (LOC104085528), transcript variant X1, mRNA %28XM_009589583.3,XP_009587878.1%29;evalue=0.00;cov=51.8271
NbLab360C00	14334809	14335796	+	ID=NbL00g01120.1;Parent=NbL00g01120;RPKM=1.9101;Note=PREDICTED: Nicotiana attenuata uncharacterized LOC109244565 (LOC109244565), mRNA %28XM_019411674.1,XP_019267219.1%29;evalue=0.00;cov=155.4646
NbLab360C00	14558073	14562772	-	ID=NbL00g01130.1;Parent=NbL00g01130;RPKM=0.9159;Note=PREDICTED: Nicotiana attenuata partner of Y14 and mago (LOC109243350), transcript variant X2, misc_RNA %28XR_002070557.1,%29;evalue=0.00;cov=74.5460
NbLab360C00	14563025	14566580	-	ID=NbL00g01140.1;Parent=NbL00g01140;RPKM=36.9354;Note=PREDICTED: Nicotiana attenuata mRNA turnover protein 4 homolog (LOC109243349), mRNA %28XM_019410264.1,XP_019265809.1%29;evalue=0.00;cov=3006.1758
NbLab360C00	14753143	14762391	+	ID=NbL00g01150.1;Parent=NbL00g01150;RPKM=1.1569;Note=PREDICTED: Nicotiana tabacum uncharacterized LOC107781411 (LOC107781411), transcript variant X2, mRNA %28XM_016602111.1,XP_016457597.1%29;evalue=0.00;cov=94.1564
NbLab360C00	14762637	14772139	-	ID=NbL00g01160.1;Parent=NbL00g01160;RPKM=3.5908;Note=PREDICTED: Nicotiana tabacum selT-like protein (LOC107781410), mRNA %28XM_016602108.1,XP_016457594.1%29;evalue=0.00;cov=292.2545
NbLab360C00	14817236	14828821	+	ID=NbL00g01170.1;Parent=NbL00g01170;RPKM=0.0262;Note=PREDICTED: Nicotiana attenuata regulatory-associated protein of TOR 1-like (LOC109233403), transcript variant X7, mRNA %28XM_019399269.1,XP_019254814.1%29;evalue=0.00;cov=2.1348
NbLab360C00	14829000	14834879	+	ID=NbL00g01180.1;Parent=NbL00g01180;RPKM=0.2960;Note=PREDICTED: Nicotiana attenuata regulatory-associated protein of TOR 1-like (LOC109233403), transcript variant X2, mRNA %28XM_019399264.1,XP_019254809.1%29;evalue=0.00;cov=24.0921
NbLab360C00	14859229	14861292	-	ID=NbL00g01190.1;Parent=NbL00g01190;RPKM=0.3952;Note=PREDICTED: Nicotiana tabacum regulatory-associated protein of TOR 1-like (LOC107790309), mRNA %28XM_016612226.1,XP_016467712.1%29;evalue=0.00;cov=32.1657
NbLab360C00	14878334	14880206	+	ID=NbL00g01200.1;Parent=NbL00g01200;RPKM=0.2931;Note=PREDICTED: Nicotiana tomentosiformis regulatory-associated protein of TOR 1-like (LOC104093721), transcript variant X2, mRNA %28XM_033655481.1,XP_033511372.1%29;evalue=0.00;cov=23.8558
NbLab360C00	14904750	14911864	-	ID=NbL00g01210.1;Parent=NbL00g01210;RPKM=0.2534;Note=PREDICTED: Nicotiana attenuata regulatory-associated protein of TOR 1-like (LOC109233403), transcript variant X2, mRNA %28XM_019399264.1,XP_019254809.1%29;evalue=0.00;cov=20.6235
NbLab360C00	14912001	14912908	-	ID=NbL00g01220.1;Parent=NbL00g01220;RPKM=0.2343;Note=PREDICTED: Nicotiana attenuata regulatory-associated protein of TOR 1-like (LOC109233403), transcript variant X7, mRNA %28XM_019399269.1,XP_019254814.1%29;evalue=0.00;cov=19.0671
NbLab360C00	14913647	14919076	-	ID=NbL00g01230.1;Parent=NbL00g01230;RPKM=0.1344;Note=PREDICTED: Nicotiana attenuata regulatory-associated protein of TOR 1-like (LOC109233403), transcript variant X7, mRNA %28XM_019399269.1,XP_019254814.1%29;evalue=0.00;cov=10.9393
NbLab360C00	14919249	14922497	-	ID=NbL00g01240.1;Parent=NbL00g01240;RPKM=0.0719;Note=PREDICTED: Nicotiana sylvestris regulatory-associated protein of TOR 1 (LOC104246306), transcript variant X6, misc_RNA %28XR_715937.1,%29;evalue=0.00;cov=5.8489
NbLab360C00	15073631	15076168	+	ID=NbL00g01250.1;Parent=NbL00g01250;RPKM=0.3585;Note=PREDICTED: Solanum pennellii uncharacterized mitochondrial protein AtMg01110-like (LOC107019350), mRNA %28XM_027917124.1,XP_027772925.1%29;evalue=0.00;cov=29.1773
NbLab360C00	15081191	15085770	+	ID=NbL00g01260.1;Parent=NbL00g01260;RPKM=0.0636;Note=PREDICTED: Solanum lycopersicum ribosomal protein S14, mitochondrial (LOC109118967), mRNA %28XM_019211012.2,XP_019066557.1%29;evalue=0.00;cov=5.1797
NbLab360C00	15106386	15108356	+	ID=NbL00g01270.1;Parent=NbL00g01270;RPKM=2.7295;Note=PREDICTED: Sorghum bicolor ubiquitin thioesterase otubain-like (LOC8074858), transcript variant X3, mRNA %28XM_021466157.1,XP_021321832.1%29;evalue=0.00;cov=222.1559
NbLab360C00	15113067	15131468	+	ID=NbL00g01280.1;Parent=NbL00g01280;RPKM=0.0279;cov=2.2681
NbLab360C00	15135827	15137805	-	ID=NbL00g01290.1;Parent=NbL00g01290;RPKM=2.8043;Note=PREDICTED: Sorghum bicolor ubiquitin thioesterase otubain-like (LOC8074858), transcript variant X3, mRNA %28XM_021466157.1,XP_021321832.1%29;evalue=0.00;cov=228.2419
NbLab360C00	15162418	15164569	+	ID=NbL00g01300.1;Parent=NbL00g01300;RPKM=1.0917;Note=PREDICTED: Camellia sinensis 50S ribosomal protein L2-A, chloroplastic (LOC114321548), mRNA %28XM_028268712.1,XP_028124513.1%29;evalue=0.00;cov=88.8530
NbLab360C00	15164626	15166221	-	ID=NbL00g01310.1;Parent=NbL00g01310;RPKM=4.6959;Note=PREDICTED: Nicotiana tomentosiformis photosystem II protein D1-like (LOC117273115), mRNA %28XM_033652208.1,XP_033508099.1%29;evalue=0.00;cov=382.1981
NbLab360C00	15166230	15176834	-	ID=NbL00g01320.1;Parent=NbL00g01320;RPKM=1.7641;Note=PREDICTED: Nicotiana tabacum uncharacterized LOC107794931 (LOC107794931), ncRNA %28XR_001650006.1,%29;evalue=0.00;cov=143.5824
NbLab360C00	15292570	15294367	-	ID=NbL00g01330.1;Parent=NbL00g01330;RPKM=0.0267;cov=2.1699
NbLab360C00	15526917	15531058	-	ID=NbL00g01340.1;Parent=NbL00g01340;RPKM=0.4794;Note=PREDICTED: Nicotiana tomentosiformis potassium transporter 6-like (LOC104100652), transcript variant X2, mRNA %28XM_009607928.3,XP_009606223.1%29;evalue=0.00;cov=39.0167
NbLab360C00	15549093	15552550	-	ID=NbL00g01350.1;Parent=NbL00g01350;RPKM=0.3930;Note=PREDICTED: Nicotiana tomentosiformis uncharacterized LOC104106708 (LOC104106708), mRNA %28XM_009615313.3,XP_009613608.1%29;evalue=0.00;cov=31.9860
NbLab360C00	15654534	15657234	+	ID=NbL00g01360.1;Parent=NbL00g01360;RPKM=1.1946;Note=PREDICTED: Nicotiana sylvestris tetratricopeptide repeat protein 37 (LOC104235937), transcript variant X3, mRNA %28XM_009789777.1,XP_009788079.1%29;evalue=0.00;cov=97.2313
NbLab360C00	15663982	15708907	+	ID=NbL00g01370.1;Parent=NbL00g01370;RPKM=1.3388;Note=PREDICTED: Nicotiana sylvestris tetratricopeptide repeat protein 37 (LOC104235937), transcript variant X3, mRNA %28XM_009789777.1,XP_009788079.1%29;evalue=0.00;cov=108.9626
NbLab360C00	15805271	15825203	+	ID=NbL00g01380.1;Parent=NbL00g01380;RPKM=0.0536;Note=PREDICTED: Nicotiana tabacum SWI/SNF-related matrix-associated actin-dependent regulator of chromatin subfamily A-like protein 1 (LOC107770343), transcript variant X2, mRNA %28XM_016589642.1,XP_016445128.1%29;evalue=0.00;cov=4.3598
NbLab360C00	15837516	15838577	+	ID=NbL00g01390.1;Parent=NbL00g01390;RPKM=1.8153;Note=PREDICTED: Nicotiana attenuata SKP1-like protein 12 (LOC109217023), mRNA %28XM_019381249.1,XP_019236794.1%29;evalue=0.00;cov=147.7463
NbLab360C00	15838777	15846408	-	ID=NbL00g01400.1;Parent=NbL00g01400;RPKM=20.8735;Note=PREDICTED: Nicotiana attenuata ras-related protein RABF1 (LOC109217025), mRNA %28XM_019381251.1,XP_019236796.1%29;evalue=0.00;cov=1698.8954
NbLab360C00	16322150	16327742	-	ID=NbL00g01410.1;Parent=NbL00g01410;RPKM=0.5294;Note=PREDICTED: Nicotiana attenuata U3 small nucleolar RNA-associated protein 14 homolog A-like (LOC109226798), transcript variant X2, mRNA %28XM_019391663.1,XP_019247208.1%29;evalue=0.00;cov=43.0839
NbLab360C00	16330096	16331083	-	ID=NbL00g01420.1;Parent=NbL00g01420;RPKM=0.0982;Note=PREDICTED: Nicotiana attenuata U3 small nucleolar RNA-associated protein 14 homolog A-like (LOC109223696), mRNA %28XM_019388134.1,XP_019243679.1%29;evalue=0.00;cov=7.9912
NbLab360C00	16455666	16459965	-	ID=NbL00g01430.1;Parent=NbL00g01430;RPKM=1.4653;Note=PREDICTED: Nicotiana tabacum serine carboxypeptidase-like 45 (LOC107820387), mRNA %28XM_016646701.1,XP_016502187.1%29;evalue=0.00;cov=119.2571
NbLab360C00	16503188	16506620	+	ID=NbL00g01440.1;Parent=NbL00g01440;RPKM=0.1974;Note=PREDICTED: Nicotiana tabacum probable pre-mRNA-splicing factor ATP-dependent RNA helicase DEAH2 (LOC107780950), mRNA %28XM_016601576.1,XP_016457062.1%29;evalue=0.00;cov=16.0632
NbLab360C00	16740304	16744164	+	ID=NbL00g01450.1;Parent=NbL00g01450;RPKM=0.1722;Note=PREDICTED: Nicotiana attenuata flavonol synthase/flavanone 3-hydroxylase-like (LOC109205268), mRNA %28XM_019367956.1,XP_019223501.1%29;evalue=0.00;cov=14.0175
NbLab360C00	16777473	16779218	+	ID=NbL00g01460.1;Parent=NbL00g01460;RPKM=1.4143;Note=PREDICTED: Nicotiana attenuata flavonol synthase/flavanone 3-hydroxylase-like (LOC109205268), mRNA %28XM_019367956.1,XP_019223501.1%29;evalue=0.00;cov=115.1065
NbLab360C00	17124721	17129664	+	ID=NbL00g01470.1;Parent=NbL00g01470;RPKM=0.2487;Note=PREDICTED: Nicotiana attenuata oligopeptide transporter 3 (LOC109205231), mRNA %28XM_019367915.1,XP_019223460.1%29;evalue=0.00;cov=20.2390
NbLab360C00	17130471	17135418	-	ID=NbL00g01480.1;Parent=NbL00g01480;RPKM=7.5015;Note=PREDICTED: Nicotiana attenuata SNF1-related protein kinase regulatory subunit beta-2 (LOC109205229), mRNA %28XM_019367914.1,XP_019223459.1%29;evalue=0.00;cov=610.5506
NbLab360C00	17605920	17621524	+	ID=NbL00g01490.1;Parent=NbL00g01490;RPKM=3.0608;Note=PREDICTED: Nicotiana tabacum HVA22-like protein k (LOC107794825), transcript variant X1, mRNA %28XM_016617359.1,XP_016472845.1%29;evalue=0.00;cov=249.1177
NbLab360C00	17781256	17783283	-	ID=NbL00g01500.1;Parent=NbL00g01500;RPKM=0.3086;Note=PREDICTED: Nicotiana tabacum polyadenylate-binding protein 2-like (LOC107814429), mRNA %28XM_016639846.1,XP_016495332.1%29;evalue=0.00;cov=25.1142
NbLab360C00	17938830	17941275	+	ID=NbL00g01510.1;Parent=NbL00g01510;RPKM=15.6330;Note=PREDICTED: Solanum pennellii uncharacterized mitochondrial protein AtMg01110-like (LOC107019350), mRNA %28XM_027917124.1,XP_027772925.1%29;evalue=0.00;cov=1272.3720
NbLab360C00	18075818	18076956	-	ID=NbL00g01520.1;Parent=NbL00g01520;RPKM=0.1280;Note=PREDICTED: Nicotiana tomentosiformis uncharacterized LOC104085673 (LOC104085673), transcript variant X2, ncRNA %28XR_004504133.1,%29;evalue=0.00;cov=10.4192
NbLab360C00	18078450	18080777	-	ID=NbL00g01530.1;Parent=NbL00g01530;RPKM=0.0911;Note=PREDICTED: Nicotiana attenuata uncharacterized LOC109230088 (LOC109230088), mRNA %28XM_019395619.1,XP_019251164.1%29;evalue=0.00;cov=7.4134
NbLab360C00	18082258	18089071	-	ID=NbL00g01540.1;Parent=NbL00g01540;RPKM=0.1947;Note=PREDICTED: Nicotiana attenuata acetyl-coenzyme A synthetase, chloroplastic/glyoxysomal-like (LOC109242942), transcript variant X2, mRNA %28XM_019409836.1,XP_019265381.1%29;evalue=0.00;cov=15.8454
NbLab360C00	18293686	18299623	+	ID=NbL00g01550.1;Parent=NbL00g01550;RPKM=0.2619;Note=PREDICTED: Nicotiana tomentosiformis protein Ycf2 (LOC117275644), mRNA %28XM_033654952.1,XP_033510843.1%29;evalue=0.00;cov=21.3131
NbLab360C00	18300388	18311173	-	ID=NbL00g01560.1;Parent=NbL00g01560;RPKM=0.1818;Note=PREDICTED: Nicotiana tomentosiformis NAD(P)H-quinone oxidoreductase subunit 2 A, chloroplastic-like (LOC117277440), mRNA %28XM_033656867.1,XP_033512758.1%29;evalue=0.00;cov=14.7943
NbLab360C00	18319989	18327227	+	ID=NbL00g01570.1;Parent=NbL00g01570;RPKM=1.3315;Note=PREDICTED: Nicotiana tomentosiformis protein TIC 214 (LOC117278335), partial mRNA %28XM_033657798.1,XP_033513689.1%29;evalue=0.00;cov=108.3694
NbLab360C00	18329939	18333117	+	ID=NbL00g01580.1;Parent=NbL00g01580;RPKM=0.3436;Note=PREDICTED: Nicotiana attenuata NAD(P)H-quinone oxidoreductase chain 4, chloroplastic (LOC109226728), mRNA %28XM_019391572.1,XP_019247117.1%29;evalue=0.00;cov=27.9666
NbLab360C00	18334721	18337106	+	ID=NbL00g01590.1;Parent=NbL00g01590;RPKM=1.8288;Note=PREDICTED: Helianthus annuus protein TIC 214-like (LOC118479839), mRNA %28XM_035974635.1,XP_035830528.1%29;evalue=0.00;cov=148.8447
NbLab360C00	18340329	18342198	+	ID=NbL00g01600.1;Parent=NbL00g01600;RPKM=2.7115;Note=PREDICTED: Nicotiana tomentosiformis uncharacterized LOC117274376 (LOC117274376), ncRNA %28XR_004504485.1,%29;evalue=0.00;cov=220.6926
NbLab360C00	18418758	18426819	-	ID=NbL00g01610.1;Parent=NbL00g01610;RPKM=0.1226;Note=PREDICTED: Nicotiana attenuata DNA-directed RNA polymerase subunit beta-like (LOC109231605), mRNA %28XM_019397256.1,XP_019252801.1%29;evalue=0.00;cov=9.9772
NbLab360C00	18592830	18597039	-	ID=NbL00g01620.1;Parent=NbL00g01620;RPKM=0.1572;Note=PREDICTED: Nicotiana tabacum uncharacterized LOC107788871 (LOC107788871), transcript variant X3, mRNA %28XM_016610602.1,XP_016466088.1%29;evalue=0.00;cov=12.7950
NbLab360C00	18597972	18599448	+	ID=NbL00g01630.1;Parent=NbL00g01630;RPKM=1.7044;Note=PREDICTED: Nicotiana sylvestris uncharacterized LOC104245289 (LOC104245289), mRNA %28XM_009800883.1,XP_009799185.1%29;evalue=0.00;cov=138.7247
NbLab360C00	18606099	18611303	+	ID=NbL00g01640.1;Parent=NbL00g01640;RPKM=0.0253;Note=PREDICTED: Nicotiana tabacum cytokinin dehydrogenase 3-like (LOC107799019), mRNA %28XM_016622079.1,XP_016477565.1%29;evalue=0.00;cov=2.0561
NbLab360C00	18625835	18635111	+	ID=NbL00g01650.1;Parent=NbL00g01650;RPKM=0.8577;Note=PREDICTED: Nicotiana sylvestris chloroplastic group IIA intron splicing facilitator CRS1, chloroplastic (LOC104245286), mRNA %28XM_009800876.1,XP_009799178.1%29;evalue=0.00;cov=69.8049
NbLab360C00	18711547	18712963	-	ID=NbL00g01660.1;Parent=NbL00g01660;RPKM=0.5619;Note=PREDICTED: Nicotiana attenuata probable trehalose-phosphate phosphatase F (LOC109231209), transcript variant X3, mRNA %28XM_019396795.1,XP_019252340.1%29;evalue=0.00;cov=45.7331
NbLab360C00	18713203	18717268	-	ID=NbL00g01670.1;Parent=NbL00g01670;RPKM=0.0288;Note=PREDICTED: Nicotiana attenuata probable trehalose-phosphate phosphatase F (LOC109231209), transcript variant X3, mRNA %28XM_019396795.1,XP_019252340.1%29;evalue=0.00;cov=2.3429
NbLab360C00	18923406	18926599	+	ID=NbL00g01680.1;Parent=NbL00g01680;RPKM=0.6087;Note=PREDICTED: Nicotiana tabacum uncharacterized LOC107810024 (LOC107810024), transcript variant X4, mRNA %28XM_016634746.1,XP_016490232.1%29;evalue=0.00;cov=49.5442
NbLab360C00	19127495	19129829	+	ID=NbL00g01690.1;Parent=NbL00g01690;RPKM=1.0469;Note=PREDICTED: Nicotiana tomentosiformis uncharacterized LOC117280738 (LOC117280738), mRNA %28XM_033660485.1,XP_033516376.1%29;evalue=0.00;cov=85.2097
NbLab360C00	19129952	19132137	-	ID=NbL00g01700.1;Parent=NbL00g01700;RPKM=0.0782;Note=PREDICTED: Nicotiana tabacum eukaryotic translation initiation factor-like (LOC107777479), transcript variant X1, mRNA %28XM_016597510.1,XP_016452996.1%29;evalue=0.00;cov=6.3658
NbLab360C00	19151799	19154060	+	ID=NbL00g01710.1;Parent=NbL00g01710;RPKM=0.9684;Note=PREDICTED: Nicotiana tomentosiformis uncharacterized LOC117280738 (LOC117280738), mRNA %28XM_033660485.1,XP_033516376.1%29;evalue=0.00;cov=78.8208
NbLab360C00	19154213	19156664	-	ID=NbL00g01720.1;Parent=NbL00g01720;RPKM=0.0977;Note=PREDICTED: Nicotiana tabacum eukaryotic translation initiation factor-like (LOC107777479), transcript variant X1, mRNA %28XM_016597510.1,XP_016452996.1%29;evalue=0.00;cov=7.9557
NbLab360C00	19321054	19324883	+	ID=NbL00g01730.1;Parent=NbL00g01730;RPKM=0.0861;Note=PREDICTED: Nicotiana attenuata calmodulin-binding protein 60 D-like (LOC109221778), mRNA %28XM_019386245.1,XP_019241790.1%29;evalue=0.00;cov=7.0071
NbLab360C00	19326822	19329520	+	ID=NbL00g01740.1;Parent=NbL00g01740;RPKM=26.3223;Note=PREDICTED: Nicotiana attenuata dnaJ homolog subfamily B member 6-B (LOC109221858), mRNA %28XM_019386312.1,XP_019241857.1%29;evalue=0.00;cov=2142.3736
NbLab360C00	19360516	19362302	+	ID=NbL00g01750.1;Parent=NbL00g01750;RPKM=1.9879;Note=PREDICTED: Nicotiana attenuata importin subunit alpha-2-like (LOC109221931), mRNA %28XM_019386378.1,XP_019241923.1%29;evalue=0.00;cov=161.7940
NbLab360C00	19748100	19749238	+	ID=NbL00g01760.1;Parent=NbL00g01760;RPKM=0.0922;Note=PREDICTED: Nicotiana attenuata F-box/WD repeat-containing protein 7-like (LOC109217146), mRNA %28XM_019381377.1,XP_019236922.1%29;evalue=0.00;cov=7.5045
NbLab360C00	19792199	19794353	+	ID=NbL00g01770.1;Parent=NbL00g01770;RPKM=1.7758;Note=PREDICTED: Nicotiana attenuata 7-deoxyloganetic acid glucosyltransferase-like (LOC109229055), mRNA %28XM_019394361.1,XP_019249906.1%29;evalue=0.00;cov=144.5351
NbLab360C00	19804877	19807581	-	ID=NbL00g01780.1;Parent=NbL00g01780;RPKM=0.0996;Note=PREDICTED: Nicotiana sylvestris UPF0481 protein At3g47200-like (LOC104246917), mRNA %28XM_009802826.1,XP_009801128.1%29;evalue=0.00;cov=8.1061
NbLab360C00	19882998	19888175	+	ID=NbL00g01790.1;Parent=NbL00g01790;RPKM=0.1645;Note=PREDICTED: Nicotiana attenuata 8-hydroxygeraniol dehydrogenase-like (LOC109208906), transcript variant X1, mRNA %28XM_019372063.1,XP_019227608.1%29;evalue=0.00;cov=13.3910
NbLab360C00	19924967	19927454	+	ID=NbL00g01800.1;Parent=NbL00g01800;RPKM=15.1123;Note=PREDICTED: Nicotiana tabacum 8-hydroxygeraniol dehydrogenase-like (LOC107773552), mRNA %28XM_016592956.1,XP_016448442.1%29;evalue=0.00;cov=1229.9891
NbLab360C00	19939724	19940443	-	ID=NbL00g01810.1;Parent=NbL00g01810;RPKM=1.5231;Note=PREDICTED: Nicotiana tabacum GDSL esterase/lipase At1g28590-like (LOC107768840), mRNA %28XM_016587991.1,XP_016443477.1%29;evalue=0.00;cov=123.9630
NbLab360C00	20023825	20026213	-	ID=NbL00g01820.1;Parent=NbL00g01820;RPKM=0.1424;Note=PREDICTED: Nicotiana attenuata uncharacterized LOC109224054 (LOC109224054), transcript variant X3, mRNA %28XM_019388595.1,XP_019244140.1%29;evalue=0.00;cov=11.5880
NbLab360C00	20248351	20251245	+	ID=NbL00g01830.1;Parent=NbL00g01830;RPKM=0.4161;Note=PREDICTED: Nicotiana attenuata LEAF RUST 10 DISEASE-RESISTANCE LOCUS RECEPTOR-LIKE PROTEIN KINASE-like 1.1 (LOC109215088), mRNA %28XM_019379109.1,XP_019234654.1%29;evalue=0.00;cov=33.8653
NbLab360C00	20568007	20568754	-	ID=NbL00g01840.1;Parent=NbL00g01840;RPKM=0.3526;Note=PREDICTED: Nicotiana tomentosiformis 28S ribosomal RNA (LOC117278126), rRNA %28XR_004508443.1,%29;evalue=0.00;cov=28.7020
NbLab360C00	20619697	20620818	+	ID=NbL00g01850.1;Parent=NbL00g01850;RPKM=1.4464;Note=PREDICTED: Nicotiana attenuata germin-like protein subfamily 3 member 2 (LOC109211709), mRNA %28XM_019375273.1,XP_019230818.1%29;evalue=0.00;cov=117.7236
NbLab360C00	20621772	20624891	-	ID=NbL00g01860.1;Parent=NbL00g01860;RPKM=32.1751;Note=PREDICTED: Nicotiana tabacum protein trichome birefringence-like 36 (LOC107805204), mRNA %28XM_016629196.1,XP_016484682.1%29;evalue=0.00;cov=2618.7307
NbLab360C00	20796329	20797726	+	ID=NbL00g01870.1;Parent=NbL00g01870;RPKM=0.7330;Note=PREDICTED: Nicotiana sylvestris E3 ubiquitin-protein ligase SINAT2-like (LOC104218765), mRNA %28XM_009769340.1,XP_009767642.1%29;evalue=0.00;cov=59.6571
NbLab360C00	20799784	20800872	+	ID=NbL00g01880.1;Parent=NbL00g01880;RPKM=0.1517;Note=PREDICTED: Nicotiana attenuata probable protein kinase At2g41970 (LOC109233121), mRNA %28XM_019398892.1,XP_019254437.1%29;evalue=0.00;cov=12.3466
NbLab360C00	20802684	20804342	-	ID=NbL00g01890.1;Parent=NbL00g01890;RPKM=8.9296;Note=PREDICTED: Nicotiana attenuata 60S ribosomal protein L21-2-like (LOC109233123), mRNA %28XM_019398893.1,XP_019254438.1%29;evalue=0.00;cov=726.7793
NbLab360C00	20978795	20980117	+	ID=NbL00g01900.1;Parent=NbL00g01900;RPKM=3.1549;Note=PREDICTED: Nicotiana attenuata kirola-like (LOC109226536), mRNA %28XM_019391315.1,XP_019246860.1%29;evalue=0.00;cov=256.7759
NbLab360C00	21285924	21299168	+	ID=NbL00g01910.1;Parent=NbL00g01910;RPKM=0.1538;Note=PREDICTED: Nicotiana tabacum potassium transporter 11-like (LOC107821215), mRNA %28XM_016647634.1,XP_016503120.1%29;evalue=0.00;cov=12.5218
NbLab360C00	21339794	21344839	+	ID=NbL00g01920.1;Parent=NbL00g01920;RPKM=3.9039;Note=PREDICTED: Nicotiana tabacum uncharacterized membrane protein At4g09580-like (LOC107830549), mRNA %28XM_016658149.1,XP_016513635.1%29;evalue=0.00;cov=317.7399
NbLab360C00	21348348	21350635	-	ID=NbL00g01930.1;Parent=NbL00g01930;RPKM=0.0129;Note=PREDICTED: Nicotiana tabacum 50S ribosomal protein L21, chloroplastic-like (LOC107830548), mRNA %28XM_016658148.1,XP_016513634.1%29;evalue=0.00;cov=1.0534
NbLab360C00	21356269	21360560	-	ID=NbL00g01940.1;Parent=NbL00g01940;RPKM=0.2014;Note=PREDICTED: Nicotiana tabacum calcium-dependent protein kinase 11-like (LOC107830545), mRNA %28XM_016658146.1,XP_016513632.1%29;evalue=0.00;cov=16.3892
NbLab360C00	21361858	21365230	-	ID=NbL00g01950.1;Parent=NbL00g01950;RPKM=2.3306;Note=PREDICTED: Nicotiana tabacum subtilisin-like protease SBT3.4 (LOC107830546), mRNA %28XM_016658147.1,XP_016513633.1%29;evalue=0.00;cov=189.6836
NbLab360C00	21433903	21434473	+	ID=NbL00g01960.1;Parent=NbL00g01960;RPKM=1.8146;cov=147.6887
NbLab360C00	21480968	21486788	-	ID=NbL00g01970.1;Parent=NbL00g01970;RPKM=2.5581;Note=PREDICTED: Nicotiana attenuata serine/arginine-rich splicing factor SR34A-like (LOC109223453), transcript variant X4, mRNA %28XM_019387769.1,XP_019243314.1%29;evalue=0.00;cov=208.2056
NbLab360C00	21741878	21747280	+	ID=NbL00g01980.1;Parent=NbL00g01980;RPKM=40.5933;Note=PREDICTED: Nicotiana tabacum dicarboxylate transporter 1, chloroplastic-like (LOC107774341), mRNA %28XM_016593835.1,XP_016449321.1%29;evalue=0.00;cov=3303.8869
NbLab360C00	21778412	21779390	+	ID=NbL00g01990.1;Parent=NbL00g01990;RPKM=6.1867;Note=PREDICTED: Nicotiana attenuata 60S acidic ribosomal protein P1-like (LOC109223455), mRNA %28XM_019387770.1,XP_019243315.1%29;evalue=0.00;cov=503.5384
NbLab360C00	21814999	21816371	-	ID=NbL00g02000.1;Parent=NbL00g02000;RPKM=0.1761;Note=PREDICTED: Nicotiana tabacum uncharacterized LOC107808715 (LOC107808715), mRNA %28XM_016633256.1,XP_016488742.1%29;evalue=0.00;cov=14.3304
NbLab360C00	21832688	21837509	-	ID=NbL00g02010.1;Parent=NbL00g02010;RPKM=1.0214;Note=PREDICTED: Nicotiana tabacum uncharacterized LOC107809946 (LOC107809946), mRNA %28XM_016634654.1,XP_016490140.1%29;evalue=0.00;cov=83.1293
NbLab360C00	21911095	21920780	+	ID=NbL00g02020.1;Parent=NbL00g02020;RPKM=0.0271;Note=PREDICTED: Cyanistes caeruleus 28S ribosomal RNA (LOC111942835), rRNA %28XR_002870712.1,%29;evalue=0.00;cov=2.2039
NbLab360C00	21994066	21995409	-	ID=NbL00g02030.1;Parent=NbL00g02030;RPKM=52.5434;Note=PREDICTED: Nicotiana attenuata organ-specific protein S2-like (LOC109222377), mRNA %28XM_019386743.1,XP_019242288.1%29;evalue=0.00;cov=4276.5082
NbLab360C00	22021003	22029564	+	ID=NbL00g02040.1;Parent=NbL00g02040;RPKM=15.6986;Note=PREDICTED: Nicotiana tabacum diacylglycerol kinase 7-like (LOC107773804), mRNA %28XM_016593227.1,XP_016448713.1%29;evalue=0.00;cov=1277.7089
NbLab360C00	22064543	22070298	-	ID=NbL00g02050.1;Parent=NbL00g02050;RPKM=13.5322;Note=PREDICTED: Nicotiana tabacum ubiquitin-conjugating enzyme E2 7-like (LOC107820117), mRNA %28XM_016646333.1,XP_016501819.1%29;evalue=0.00;cov=1101.3830
NbLab360C00	22298000	22302490	+	ID=NbL00g02060.1;Parent=NbL00g02060;RPKM=2.1144;Note=PREDICTED: Nicotiana tabacum UV-stimulated scaffold protein A homolog (LOC107820364), mRNA %28XM_016646632.1,XP_016502118.1%29;evalue=0.00;cov=172.0902
NbLab360C00	22364287	22366547	-	ID=NbL00g02070.1;Parent=NbL00g02070;RPKM=0.1586;Note=PREDICTED: Capsicum annuum protein POLLENLESS 3-LIKE 2 (LOC107859859), mRNA %28XM_016704998.1,XP_016560484.1%29;evalue=0.00;cov=12.9048
NbLab360C00	22392056	22395613	-	ID=NbL00g02080.1;Parent=NbL00g02080;RPKM=0.2137;Note=PREDICTED: Nicotiana sylvestris histidine kinase 1 (LOC104212219), transcript variant X2, mRNA %28XM_009761436.1,XP_009759738.1%29;evalue=0.00;cov=17.3965
NbLab360C00	22397555	22398002	-	ID=NbL00g02090.1;Parent=NbL00g02090;RPKM=0.0363;Note=PREDICTED: Nicotiana attenuata histidine kinase 1 (LOC109218890), transcript variant X2, mRNA %28XM_019383287.1,XP_019238832.1%29;evalue=0.00;cov=2.9529
NbLab360C00	22410370	22418417	+	ID=NbL00g02100.1;Parent=NbL00g02100;RPKM=0.2174;Note=PREDICTED: Nicotiana attenuata protein tesmin/TSO1-like CXC 2 (LOC109232120), transcript variant X1, mRNA %28XM_019397788.1,XP_019253333.1%29;evalue=0.00;cov=17.6960
NbLab360C00	22524098	22526096	+	ID=NbL00g02110.1;Parent=NbL00g02110;RPKM=0.3010;Note=PREDICTED: Nicotiana tabacum uncharacterized LOC107829231 (LOC107829231), mRNA %28XM_016656708.1,XP_016512194.1%29;evalue=0.00;cov=24.4985
NbLab360C00	22530603	22564422	+	ID=NbL00g02120.1;Parent=NbL00g02120;RPKM=0.7924;Note=PREDICTED: Nicotiana tabacum DExH-box ATP-dependent RNA helicase DExH3-like (LOC107780783), mRNA %28XM_016601363.1,XP_016456849.1%29;evalue=0.00;cov=64.4957
NbLab360C00	22650943	22654494	+	ID=NbL00g02130.1;Parent=NbL00g02130;RPKM=0.0845;Note=PREDICTED: Nicotiana attenuata peptidyl-prolyl cis-trans isomerase PASTICCINO1 (LOC109242033), transcript variant X2, mRNA %28XM_019408857.1,XP_019264402.1%29;evalue=0.00;cov=6.8769
NbLab360C00	22705004	22706390	+	ID=NbL00g02140.1;Parent=NbL00g02140;RPKM=8.4214;Note=PREDICTED: Cyanistes caeruleus 28S ribosomal RNA (LOC111942835), rRNA %28XR_002870712.1,%29;evalue=0.00;cov=685.4169
NbLab360C00	22707433	22719815	+	ID=NbL00g02150.1;Parent=NbL00g02150;RPKM=2.1635;Note=PREDICTED: Nicotiana tomentosiformis 28S ribosomal RNA (LOC117277151), rRNA %28XR_004507430.1,%29;evalue=0.00;cov=176.0833
NbLab360C00	22763950	22777299	-	ID=NbL00g02160.1;Parent=NbL00g02160;RPKM=0.0587;cov=4.7793
NbLab360C00	22779550	22780601	-	ID=NbL00g02170.1;Parent=NbL00g02170;RPKM=1.1319;Note=PREDICTED: Nicotiana tabacum mitochondrial Rho GTPase 1-like (LOC107811897), mRNA %28XM_016636890.1,XP_016492376.1%29;evalue=0.00;cov=92.1231
NbLab360C00	22784375	22786964	-	ID=NbL00g02180.1;Parent=NbL00g02180;RPKM=0.3631;Note=PREDICTED: Nicotiana attenuata mitochondrial Rho GTPase 1-like (LOC109207083), mRNA %28XM_019369967.1,XP_019225512.1%29;evalue=0.00;cov=29.5538
NbLab360C00	22896975	22897589	-	ID=NbL00g02190.1;Parent=NbL00g02190;RPKM=0.2808;Note=PREDICTED: Nicotiana attenuata oxysterol-binding protein-related protein 4C-like (LOC109235614), transcript variant X2, mRNA %28XM_019401795.1,XP_019257340.1%29;evalue=0.00;cov=22.8531
NbLab360C00	23117677	23122320	-	ID=NbL00g02200.1;Parent=NbL00g02200;RPKM=0.1006;Note=PREDICTED: Nicotiana tomentosiformis probable galacturonosyltransferase 6 (LOC104112633), mRNA %28XM_009622611.3,XP_009620906.1%29;evalue=0.00;cov=8.1840
NbLab360C00	23499060	23499849	+	ID=NbL00g02210.1;Parent=NbL00g02210;RPKM=0.1379;Note=PREDICTED: Nicotiana attenuata kinesin-like protein KIN-7E (LOC109223535), transcript variant X3, mRNA %28XM_019387899.1,XP_019243444.1%29;evalue=0.00;cov=11.2229
NbLab360C00	23503419	23504229	+	ID=NbL00g02220.1;Parent=NbL00g02220;RPKM=0.2378;Note=PREDICTED: Nicotiana tabacum kinesin-like protein NACK1 (LOC107774378), transcript variant X3, mRNA %28XM_016593881.1,XP_016449367.1%29;evalue=0.00;cov=19.3554
NbLab360C00	23528376	23530326	+	ID=NbL00g02230.1;Parent=NbL00g02230;RPKM=0.0391;Note=PREDICTED: Nicotiana tabacum putative late blight resistance protein homolog R1B-23 (LOC107765306), transcript variant X2, mRNA %28XM_016583934.1,XP_016439420.1%29;evalue=0.00;cov=3.1785
NbLab360C00	23552915	23557815	-	ID=NbL00g02240.1;Parent=NbL00g02240;RPKM=7.8208;Note=PREDICTED: Nicotiana attenuata uncharacterized LOC109215150 (LOC109215150), mRNA %28XM_019379171.1,XP_019234716.1%29;evalue=0.00;cov=636.5366
NbLab360C00	23591413	23592323	-	ID=NbL00g02250.1;Parent=NbL00g02250;RPKM=19.5875;Note=PREDICTED: Nicotiana tabacum uncharacterized LOC107792206 (LOC107792206), mRNA %28XM_016614399.1,XP_016469885.1%29;evalue=0.00;cov=1594.2245
NbLab360C00	23738185	23741439	+	ID=NbL00g02260.1;Parent=NbL00g02260;RPKM=4.3841;Note=PREDICTED: Nicotiana tabacum protein IQ-DOMAIN 1-like (LOC107794462), mRNA %28XM_016616948.1,XP_016472434.1%29;evalue=0.00;cov=356.8256
NbLab360C00	23843697	23845310	+	ID=NbL00g02270.1;Parent=NbL00g02270;RPKM=1.1317;Note=PREDICTED: Nicotiana tomentosiformis protein FAR-RED IMPAIRED RESPONSE 1 (LOC104110742), transcript variant X8, mRNA %28XM_009620283.3,XP_009618578.1%29;evalue=0.00;cov=92.1064
NbLab360C00	23847192	23857258	-	ID=NbL00g02280.1;Parent=NbL00g02280;RPKM=5.3084;Note=PREDICTED: Nicotiana attenuata 1-acyl-sn-glycerol-3-phosphate acyltransferase 2 (LOC109207660), mRNA %28XM_019370622.1,XP_019226167.1%29;evalue=0.00;cov=432.0536
NbLab360C00	24213945	24215416	+	ID=NbL00g02290.1;Parent=NbL00g02290;RPKM=1.0458;Note=PREDICTED: Nicotiana sylvestris polygalacturonate 4-alpha-galacturonosyltransferase-like (LOC104233750), transcript variant X2, mRNA %28XM_009787201.1,XP_009785503.1%29;evalue=0.00;cov=85.1200
NbLab360C00	24247253	24251833	-	ID=NbL00g02300.1;Parent=NbL00g02300;RPKM=0.6605;Note=PREDICTED: Nicotiana sylvestris cyclin-dependent kinase G-2-like (LOC104244489), transcript variant X3, mRNA %28XM_009799922.1,XP_009798224.1%29;evalue=0.00;cov=53.7607
NbLab360C00	24381024	24381946	-	ID=NbL00g02310.1;Parent=NbL00g02310;RPKM=0.7519;Note=PREDICTED: Nicotiana attenuata probable glycosyltransferase At3g42180 (LOC109219003), mRNA %28XM_019383405.1,XP_019238950.1%29;evalue=0.00;cov=61.1993
NbLab360C00	24382560	24383590	-	ID=NbL00g02320.1;Parent=NbL00g02320;RPKM=0.1597;Note=PREDICTED: Nicotiana attenuata probable glycosyltransferase At3g42180 (LOC109219003), mRNA %28XM_019383405.1,XP_019238950.1%29;evalue=0.00;cov=12.9995
NbLab360C00	24388020	24389839	-	ID=NbL00g02330.1;Parent=NbL00g02330;RPKM=0.0625;Note=PREDICTED: Nicotiana attenuata sugar transport protein 14-like (LOC109219002), mRNA %28XM_019383404.1,XP_019238949.1%29;evalue=0.00;cov=5.0891
NbLab360C00	24441051	24443959	+	ID=NbL00g02340.1;Parent=NbL00g02340;RPKM=0.0835;Note=PREDICTED: Nicotiana attenuata uncharacterized LOC109210911 (LOC109210911), mRNA %28XM_019374391.1,XP_019229936.1%29;evalue=0.00;cov=6.7942
NbLab360C00	24448633	24457669	+	ID=NbL00g02350.1;Parent=NbL00g02350;RPKM=0.2627;Note=PREDICTED: Nicotiana attenuata uncharacterized LOC109224468 (LOC109224468), mRNA %28XM_019389046.1,XP_019244591.1%29;evalue=0.00;cov=21.3838
NbLab360C00	24543572	24544400	+	ID=NbL00g02360.1;Parent=NbL00g02360;RPKM=0.0295;cov=2.4019
NbLab360C00	24548274	24549828	+	ID=NbL00g02370.1;Parent=NbL00g02370;RPKM=0.8020;Note=PREDICTED: Nicotiana tomentosiformis death-inducer obliterator 1 (LOC104087416), transcript variant X2, mRNA %28XM_018767806.2,XP_018623322.1%29;evalue=0.00;cov=65.2778
NbLab360C00	24551239	24554721	-	ID=NbL00g02380.1;Parent=NbL00g02380;RPKM=0.2667;Note=PREDICTED: Nicotiana attenuata dnaJ homolog subfamily B member 4 (LOC109231120), mRNA %28XM_019396683.1,XP_019252228.1%29;evalue=0.00;cov=21.7035
NbLab360C00	24557066	24557799	-	ID=NbL00g02390.1;Parent=NbL00g02390;RPKM=0.9531;Note=PREDICTED: Nicotiana tabacum protein FRA10AC1-like (LOC107810212), transcript variant X2, mRNA %28XM_016634970.1,XP_016490456.1%29;evalue=0.00;cov=77.5737
NbLab360C00	24557806	24561164	-	ID=NbL00g02400.1;Parent=NbL00g02400;RPKM=0.0780;Note=PREDICTED: Nicotiana tabacum protein FRA10AC1-like (LOC107810212), transcript variant X2, mRNA %28XM_016634970.1,XP_016490456.1%29;evalue=0.00;cov=6.3478
NbLab360C00	24739516	24740110	+	ID=NbL00g02410.1;Parent=NbL00g02410;RPKM=2.3272;Note=PREDICTED: Nicotiana tomentosiformis pleiotropic drug resistance protein 1 (LOC104092600), mRNA %28XM_009598235.3,XP_009596530.1%29;evalue=0.00;cov=189.4068
NbLab360C00	24761854	24765161	+	ID=NbL00g02420.1;Parent=NbL00g02420;RPKM=0.1362;Note=PREDICTED: Nicotiana tabacum pleiotropic drug resistance protein 1 (LOC107799534), mRNA %28XM_016622655.1,XP_016478141.1%29;evalue=0.00;cov=11.0864
NbLab360C00	24765442	24766405	+	ID=NbL00g02430.1;Parent=NbL00g02430;RPKM=0.0694;Note=PREDICTED: Nicotiana attenuata pleiotropic drug resistance protein 1 (LOC109214257), mRNA %28XM_019378156.1,XP_019233701.1%29;evalue=0.00;cov=5.6505
NbLab360C00	24767458	24767946	+	ID=NbL00g02440.1;Parent=NbL00g02440;RPKM=0.2709;Note=PREDICTED: Nicotiana tabacum pleiotropic drug resistance protein 1 (LOC107799534), mRNA %28XM_016622655.1,XP_016478141.1%29;evalue=0.00;cov=22.0512
NbLab360C00	24768080	24769114	+	ID=NbL00g02450.1;Parent=NbL00g02450;RPKM=0.6215;Note=PREDICTED: Nicotiana attenuata pleiotropic drug resistance protein 1 (LOC109214257), mRNA %28XM_019378156.1,XP_019233701.1%29;evalue=0.00;cov=50.5823
NbLab360C00	24771268	24775672	-	ID=NbL00g02460.1;Parent=NbL00g02460;RPKM=0.2767;Note=PREDICTED: Solanum lycopersicum 60S ribosomal protein L2, mitochondrial (LOC101261309), partial mRNA %28XM_026028846.1,XP_025884631.1%29;evalue=0.00;cov=22.5187
NbLab360C00	24796577	24799527	-	ID=NbL00g02470.1;Parent=NbL00g02470;RPKM=1.0371;Note=PREDICTED: Sorghum bicolor ubiquitin thioesterase otubain-like (LOC8074858), transcript variant X3, mRNA %28XM_021466157.1,XP_021321832.1%29;evalue=0.00;cov=84.4064
NbLab360C00	24844065	24854749	+	ID=NbL00g02480.1;Parent=NbL00g02480;RPKM=1.5362;Note=PREDICTED: Nicotiana sylvestris annexin D3-like (LOC104221754), mRNA %28XM_009772885.1,XP_009771187.1%29;evalue=0.00;cov=125.0273
NbLab360C00	24862842	24865621	-	ID=NbL00g02490.1;Parent=NbL00g02490;RPKM=3.5870;Note=PREDICTED: Nicotiana sylvestris annexin D4-like (LOC104221761), mRNA %28XM_009772893.1,XP_009771195.1%29;evalue=0.00;cov=291.9492
NbLab360C00	24930447	24934895	+	ID=NbL00g02500.1;Parent=NbL00g02500;RPKM=2.3823;Note=PREDICTED: Nicotiana attenuata thiosulfate/3-mercaptopyruvate sulfurtransferase 1, mitochondrial-like (LOC109234106), mRNA %28XM_019399952.1,XP_019255497.1%29;evalue=0.00;cov=193.8959
NbLab360C00	25097250	25099243	+	ID=NbL00g02510.1;Parent=NbL00g02510;RPKM=19.6305;Note=PREDICTED: Nicotiana tabacum F-box protein At1g55000-like (LOC107802784), mRNA %28XM_016626352.1,XP_016481838.1%29;evalue=0.00;cov=1597.7239
NbLab360C00	25100157	25120183	-	ID=NbL00g02520.1;Parent=NbL00g02520;RPKM=0.2215;Note=PREDICTED: Nicotiana tomentosiformis vacuole membrane protein KMS1-like (LOC104085474), mRNA %28XM_009589513.3,XP_009587808.1%29;evalue=0.00;cov=18.0267
NbLab360C00	25490652	25498071	-	ID=NbL00g02530.1;Parent=NbL00g02530;RPKM=0.0491;Note=PREDICTED: Nicotiana attenuata insulin-degrading enzyme-like 1, peroxisomal (LOC109239863), mRNA %28XM_019406454.1,XP_019261999.1%29;evalue=0.00;cov=3.9928
NbLab360C00	25714100	25730646	+	ID=NbL00g02540.1;Parent=NbL00g02540;RPKM=0.1708;Note=PREDICTED: Nicotiana tomentosiformis 28S ribosomal RNA (LOC117278126), rRNA %28XR_004508443.1,%29;evalue=0.00;cov=13.8982
NbLab360C00	26066573	26068216	+	ID=NbL00g02550.1;Parent=NbL00g02550;RPKM=0.0773;Note=PREDICTED: Nicotiana tabacum probable folate-biopterin transporter 3 (LOC107823098), mRNA %28XM_016649695.1,XP_016505181.1%29;evalue=0.00;cov=6.2878
NbLab360C00	26180600	26183390	-	ID=NbL00g02560.1;Parent=NbL00g02560;RPKM=0.6010;Note=PREDICTED: Nicotiana sylvestris cyclin-dependent kinase G-2-like (LOC104244489), transcript variant X4, mRNA %28XM_009799923.1,XP_009798225.1%29;evalue=0.00;cov=48.9192
NbLab360C00	26303118	26307259	-	ID=NbL00g02570.1;Parent=NbL00g02570;RPKM=7.7850;Note=Nicotiana tabacum auxin efflux carrier component 7-like (LOC107775904), mRNA %28NM_001325204.1,NP_001312133.1%29;evalue=0.00;cov=633.6228
NbLab360C00	26423313	26426144	+	ID=NbL00g02580.1;Parent=NbL00g02580;RPKM=1.0826;Note=PREDICTED: Nicotiana attenuata very-long-chain (3R)-3-hydroxyacyl-CoA dehydratase PASTICCINO 2-like (LOC109240388), mRNA %28XM_019407015.1,XP_019262560.1%29;evalue=0.00;cov=88.1156
NbLab360C00	26616306	26618034	-	ID=NbL00g02590.1;Parent=NbL00g02590;RPKM=0.3816;Note=PREDICTED: Nicotiana attenuata LEAF RUST 10 DISEASE-RESISTANCE LOCUS RECEPTOR-LIKE PROTEIN KINASE-like 1.1 (LOC109215088), mRNA %28XM_019379109.1,XP_019234654.1%29;evalue=0.00;cov=31.0619
NbLab360C00	26909221	26914929	+	ID=NbL00g02600.1;Parent=NbL00g02600;RPKM=1.8884;Note=PREDICTED: Nicotiana attenuata probable metal-nicotianamine transporter YSL7 (LOC109244736), mRNA %28XM_019411876.1,XP_019267421.1%29;evalue=0.00;cov=153.6966
NbLab360C00	26970753	26973215	-	ID=NbL00g02610.1;Parent=NbL00g02610;RPKM=0.0302;Note=PREDICTED: Nicotiana tabacum uncharacterized LOC107817019 (LOC107817019), transcript variant X1, mRNA %28XM_016642780.1,XP_016498266.1%29;evalue=0.00;cov=2.4612
NbLab360C00	27030433	27034243	-	ID=NbL00g02620.1;Parent=NbL00g02620;RPKM=0.9899;Note=PREDICTED: Nicotiana tabacum chloride channel protein CLC-f-like (LOC107770372), mRNA %28XM_016589678.1,XP_016445164.1%29;evalue=0.00;cov=80.5691
NbLab360C00	27034447	27037740	-	ID=NbL00g02630.1;Parent=NbL00g02630;RPKM=0.4114;Note=PREDICTED: Nicotiana attenuata chloride channel protein CLC-f-like (LOC109230863), mRNA %28XM_019396323.1,XP_019251868.1%29;evalue=0.00;cov=33.4856
NbLab360C00	27095969	27096619	+	ID=NbL00g02640.1;Parent=NbL00g02640;RPKM=0.1168;Note=PREDICTED: Nicotiana attenuata GATA transcription factor 16-like (LOC109242578), mRNA %28XM_019409420.1,XP_019264965.1%29;evalue=0.00;cov=9.5025
NbLab360C00	27116594	27125256	+	ID=NbL00g02650.1;Parent=NbL00g02650;RPKM=5.0750;Note=PREDICTED: Nicotiana attenuata protein DETOXIFICATION 42-like (LOC109205597), mRNA %28XM_019368313.1,XP_019223858.1%29;evalue=0.00;cov=413.0514
NbLab360C00	27135604	27137732	+	ID=NbL00g02660.1;Parent=NbL00g02660;RPKM=1.0627;Note=PREDICTED: Nicotiana attenuata histone H2AX-like (LOC109214957), mRNA %28XM_019378933.1,XP_019234478.1%29;evalue=0.00;cov=86.4963
NbLab360C00	27153863	27155140	+	ID=NbL00g02670.1;Parent=NbL00g02670;RPKM=0.4125;Note=PREDICTED: Nicotiana tabacum early light-induced protein 1, chloroplastic-like (LOC107823250), mRNA %28XM_016649876.1,XP_016505362.1%29;evalue=0.00;cov=33.5702
NbLab360C00	27167605	27176572	-	ID=NbL00g02680.1;Parent=NbL00g02680;RPKM=0.7237;Note=PREDICTED: Nicotiana attenuata allantoinase (LOC109244144), mRNA %28XM_019411185.1,XP_019266730.1%29;evalue=0.00;cov=58.9040
NbLab360C00	27395423	27400031	-	ID=NbL00g02690.1;Parent=NbL00g02690;RPKM=0.0850;Note=PREDICTED: Nicotiana tomentosiformis 28S ribosomal RNA (LOC117278126), rRNA %28XR_004508443.1,%29;evalue=0.00;cov=6.9219
NbLab360C00	27413762	27418184	-	ID=NbL00g02700.1;Parent=NbL00g02700;RPKM=0.0390;Note=PREDICTED: Nicotiana tomentosiformis 28S ribosomal RNA (LOC117278126), rRNA %28XR_004508443.1,%29;evalue=0.00;cov=3.1726
NbLab360C00	27463820	27465679	+	ID=NbL00g02710.1;Parent=NbL00g02710;RPKM=0.2534;Note=PREDICTED: Nicotiana tabacum NAC domain-containing protein 7-like (LOC107802018), mRNA %28XM_016625455.1,XP_016480941.1%29;evalue=0.00;cov=20.6210
NbLab360C00	27472287	27475798	-	ID=NbL00g02720.1;Parent=NbL00g02720;RPKM=0.1830;Note=PREDICTED: Nicotiana attenuata thylakoid lumenal protein TL20.3, chloroplastic (LOC109208503), mRNA %28XM_019371628.1,XP_019227173.1%29;evalue=0.00;cov=14.8909
NbLab360C00	27508894	27510189	-	ID=NbL00g02730.1;Parent=NbL00g02730;RPKM=1.3372;Note=PREDICTED: Nicotiana tabacum uncharacterized LOC107802543 (LOC107802543), transcript variant X1, mRNA %28XM_016626057.1,XP_016481543.1%29;evalue=0.00;cov=108.8387
NbLab360C00	27659785	27664884	+	ID=NbL00g02740.1;Parent=NbL00g02740;RPKM=3.7195;Note=PREDICTED: Nicotiana attenuata 65-kDa microtubule-associated protein 1-like (LOC109237771), mRNA %28XM_019404141.1,XP_019259686.1%29;evalue=0.00;cov=302.7261
NbLab360C00	27719969	27722257	+	ID=NbL00g02750.1;Parent=NbL00g02750;RPKM=0.2262;Note=PREDICTED: Nicotiana attenuata mitochondrial inner membrane protein OXA1-like (LOC109226803), transcript variant X2, mRNA %28XM_019391670.1,XP_019247215.1%29;evalue=0.00;cov=18.4119
NbLab360C00	28083882	28086401	+	ID=NbL00g02760.1;Parent=NbL00g02760;RPKM=1.5143;Note=PREDICTED: Nicotiana tomentosiformis uncharacterized LOC104097994 (LOC104097994), transcript variant X1, mRNA %28XM_009604635.3,XP_009602930.1%29;evalue=0.00;cov=123.2457
NbLab360C00	28194355	28196230	+	ID=NbL00g02770.1;Parent=NbL00g02770;RPKM=2.9375;Note=PREDICTED: Nicotiana attenuata putative nuclease HARBI1 (LOC109228510), mRNA %28XM_019393617.1,XP_019249162.1%29;evalue=0.00;cov=239.0868
NbLab360C00	28221766	28244444	-	ID=NbL00g02780.1;Parent=NbL00g02780;RPKM=0.0712;Note=PREDICTED: Nicotiana tomentosiformis 28S ribosomal RNA (LOC117278126), rRNA %28XR_004508443.1,%29;evalue=0.00;cov=5.7946
NbLab360C00	28559773	28563389	+	ID=NbL00g02790.1;Parent=NbL00g02790;RPKM=2.4329;Note=PREDICTED: Nicotiana attenuata heat shock cognate 70 kDa protein 2-like (LOC109216626), mRNA %28XM_019380802.1,XP_019236347.1%29;evalue=0.00;cov=198.0113
NbLab360C00	28600091	28605580	+	ID=NbL00g02800.1;Parent=NbL00g02800;RPKM=2.0523;Note=PREDICTED: Nicotiana sylvestris dnaJ protein ERDJ2A-like (LOC104215545), transcript variant X3, mRNA %28XM_009765370.1,XP_009763672.1%29;evalue=0.00;cov=167.0351
NbLab360C00	28606166	28607284	-	ID=NbL00g02810.1;Parent=NbL00g02810;RPKM=0.8095;Note=PREDICTED: Nicotiana sylvestris uncharacterized LOC104215546 (LOC104215546), mRNA %28XM_009765371.1,XP_009763673.1%29;evalue=0.00;cov=65.8838
NbLab360C00	28690853	28695638	+	ID=NbL00g02820.1;Parent=NbL00g02820;RPKM=0.3169;Note=PREDICTED: Nicotiana attenuata transaldolase (LOC109205588), mRNA %28XM_019368302.1,XP_019223847.1%29;evalue=0.00;cov=25.7944
NbLab360C00	28702143	28704387	+	ID=NbL00g02830.1;Parent=NbL00g02830;RPKM=1.7457;Note=PREDICTED: Nicotiana tabacum peptidyl-prolyl cis-trans isomerase FKBP19, chloroplastic-like (LOC107797242), transcript variant X2, misc_RNA %28XR_001650639.1,%29;evalue=0.00;cov=142.0804
NbLab360C00	28733328	28754551	-	ID=NbL00g02840.1;Parent=NbL00g02840;RPKM=0.3082;Note=PREDICTED: Nicotiana attenuata protein RST1 (LOC109208435), transcript variant X2, mRNA %28XM_019371540.1,XP_019227085.1%29;evalue=0.00;cov=25.0810
NbLab360C00	28814831	28815906	+	ID=NbL00g02850.1;Parent=NbL00g02850;RPKM=0.0381;Note=PREDICTED: Nicotiana tabacum GDSL esterase/lipase At4g01130-like (LOC107765254), mRNA %28XM_016583877.1,XP_016439363.1%29;evalue=0.00;cov=3.1048
NbLab360C00	28831692	28835787	+	ID=NbL00g02860.1;Parent=NbL00g02860;RPKM=2.0147;Note=PREDICTED: Nicotiana tabacum cathepsin B-like (LOC107830480), mRNA %28XM_016658044.1,XP_016513530.1%29;evalue=0.00;cov=163.9802
NbLab360C00	28988717	28991067	-	ID=NbL00g02870.1;Parent=NbL00g02870;RPKM=0.2157;Note=PREDICTED: Nicotiana attenuata uncharacterized LOC109242770 (LOC109242770), mRNA %28XM_019409623.1,XP_019265168.1%29;evalue=0.00;cov=17.5559
NbLab360C00	29095019	29095584	-	ID=NbL00g02880.1;Parent=NbL00g02880;RPKM=0.0318;Note=PREDICTED: Nicotiana attenuata uncharacterized LOC109236786 (LOC109236786), transcript variant X5, mRNA %28XM_019403006.1,XP_019258551.1%29;evalue=0.00;cov=2.5891
NbLab360C00	29323153	29325500	-	ID=NbL00g02890.1;Parent=NbL00g02890;RPKM=0.4044;Note=PREDICTED: Nicotiana tomentosiformis uncharacterized LOC104102558 (LOC104102558), mRNA %28XM_018772949.2,XP_018628465.2%29;evalue=0.00;cov=32.9121
NbLab360C00	29325586	29331258	+	ID=NbL00g02900.1;Parent=NbL00g02900;RPKM=3.3712;Note=PREDICTED: Nicotiana tomentosiformis uncharacterized LOC104102558 (LOC104102558), mRNA %28XM_018772949.2,XP_018628465.2%29;evalue=0.00;cov=274.3816
NbLab360C00	29455044	29456110	+	ID=NbL00g02910.1;Parent=NbL00g02910;RPKM=1.0603;Note=PREDICTED: Nicotiana attenuata uncharacterized LOC109230203 (LOC109230203), mRNA %28XM_019395731.1,XP_019251276.1%29;evalue=0.00;cov=86.2977
NbLab360C00	29456121	29456996	+	ID=NbL00g02920.1;Parent=NbL00g02920;RPKM=2.2294;Note=PREDICTED: Nicotiana attenuata uncharacterized LOC109230203 (LOC109230203), mRNA %28XM_019395731.1,XP_019251276.1%29;evalue=0.00;cov=181.4531
NbLab360C00	29475389	29480233	-	ID=NbL00g02930.1;Parent=NbL00g02930;RPKM=0.2615;Note=PREDICTED: Nicotiana tomentosiformis transcription factor TFIIIB component B'' homolog (LOC104111163), transcript variant X3, mRNA %28XM_009620801.3,XP_009619096.1%29;evalue=0.00;cov=21.2812
NbLab360C00	29486581	29488242	-	ID=NbL00g02940.1;Parent=NbL00g02940;RPKM=0.0285;Note=PREDICTED: Nicotiana tomentosiformis transcription factor TFIIIB component B'' homolog (LOC104111163), transcript variant X3, mRNA %28XM_009620801.3,XP_009619096.1%29;evalue=0.00;cov=2.3218
NbLab360C00	29560921	29563921	+	ID=NbL00g02950.1;Parent=NbL00g02950;RPKM=0.1704;Note=PREDICTED: Nicotiana tabacum uncharacterized LOC107822719 (LOC107822719), mRNA %28XM_016649286.1,XP_016504772.1%29;evalue=0.00;cov=13.8701
NbLab360C00	29577523	29581101	+	ID=NbL00g02960.1;Parent=NbL00g02960;RPKM=0.4241;Note=PREDICTED: Nicotiana tabacum bZIP transcription factor 53-like (LOC107818886), mRNA %28XM_016644957.1,XP_016500443.1%29;evalue=0.00;cov=34.5169
NbLab360C00	29830610	29832429	-	ID=NbL00g02970.1;Parent=NbL00g02970;RPKM=0.0193;Note=PREDICTED: Nicotiana sylvestris sugar transporter ERD6-like 8 (LOC104222990), transcript variant X3, mRNA %28XM_009774342.1,XP_009772644.1%29;evalue=0.00;cov=1.5738
NbLab360C00	29841285	29849369	+	ID=NbL00g02980.1;Parent=NbL00g02980;RPKM=0.1704;Note=PREDICTED: Nicotiana attenuata uncharacterized LOC109206006 (LOC109206006), transcript variant X1, mRNA %28XM_019368771.1,XP_019224316.1%29;evalue=0.00;cov=13.8667
NbLab360C00	29852454	29866610	+	ID=NbL00g02990.1;Parent=NbL00g02990;RPKM=0.0792;Note=PREDICTED: Nicotiana tabacum probable cyclic nucleotide-gated ion channel 20, chloroplastic (LOC107816504), transcript variant X2, mRNA %28XM_016642227.1,XP_016497713.1%29;evalue=0.00;cov=6.4502
NbLab360C00	29913498	29916405	+	ID=NbL00g03000.1;Parent=NbL00g03000;RPKM=2.5162;Note=PREDICTED: Nicotiana attenuata putative deoxyribonuclease TATDN1 (LOC109236583), transcript variant X2, mRNA %28XM_019402778.1,XP_019258323.1%29;evalue=0.00;cov=204.7902
NbLab360C00	29960639	29961734	-	ID=NbL00g03010.1;Parent=NbL00g03010;RPKM=0.1772;Note=PREDICTED: Nicotiana attenuata squamous cell carcinoma antigen recognized by T-cells 3 (LOC109243194), mRNA %28XM_019410136.1,XP_019265681.1%29;evalue=0.00;cov=14.4188
NbLab360C00	29962984	29974074	-	ID=NbL00g03020.1;Parent=NbL00g03020;RPKM=0.6014;Note=PREDICTED: Nicotiana attenuata squamous cell carcinoma antigen recognized by T-cells 3 (LOC109243194), mRNA %28XM_019410136.1,XP_019265681.1%29;evalue=0.00;cov=48.9486
NbLab360C00	29987612	29994736	-	ID=NbL00g03030.1;Parent=NbL00g03030;RPKM=0.2131;Note=PREDICTED: Nicotiana attenuata regulatory-associated protein of TOR 1-like (LOC109233403), transcript variant X2, mRNA %28XM_019399264.1,XP_019254809.1%29;evalue=0.00;cov=17.3445
NbLab360C00	29994989	29995911	-	ID=NbL00g03040.1;Parent=NbL00g03040;RPKM=0.7103;Note=PREDICTED: Nicotiana tabacum regulatory-associated protein of TOR 1-like (LOC107770804), mRNA %28XM_016590137.1,XP_016445623.1%29;evalue=0.00;cov=57.8151
NbLab360C00	29996545	29999181	-	ID=NbL00g03050.1;Parent=NbL00g03050;RPKM=0.1616;Note=PREDICTED: Nicotiana attenuata regulatory-associated protein of TOR 1-like (LOC109233403), transcript variant X7, mRNA %28XM_019399269.1,XP_019254814.1%29;evalue=0.00;cov=13.1552
NbLab360C00	30179066	30189777	+	ID=NbL00g03060.1;Parent=NbL00g03060;RPKM=0.3393;Note=PREDICTED: Nicotiana tabacum dnaJ protein ERDJ2A-like (LOC107802367), transcript variant X2, mRNA %28XM_016625850.1,XP_016481336.1%29;evalue=0.00;cov=27.6194
NbLab360C00	30440372	30446533	-	ID=NbL00g03070.1;Parent=NbL00g03070;RPKM=1.9345;Note=PREDICTED: Nicotiana attenuata transcription factor bHLH63-like (LOC109226243), mRNA %28XM_019391037.1,XP_019246582.1%29;evalue=0.00;cov=157.4466
NbLab360C00	30446680	30447398	-	ID=NbL00g03080.1;Parent=NbL00g03080;RPKM=0.0332;Note=PREDICTED: Nicotiana attenuata transcription factor bHLH63-like (LOC109226243), mRNA %28XM_019391037.1,XP_019246582.1%29;evalue=0.00;cov=2.7009
NbLab360C00	30487830	30488149	+	ID=NbL00g03090.1;Parent=NbL00g03090;RPKM=0.9212;Note=PREDICTED: Nicotiana tomentosiformis 28S ribosomal RNA (LOC117278126), rRNA %28XR_004508443.1,%29;evalue=0.00;cov=74.9749
NbLab360C00	30488162	30504090	+	ID=NbL00g03100.1;Parent=NbL00g03100;RPKM=0.1391;Note=PREDICTED: Cyanistes caeruleus 28S ribosomal RNA (LOC111942835), rRNA %28XR_002870712.1,%29;evalue=0.00;cov=11.3227
NbLab360C00	30540088	30541806	+	ID=NbL00g03110.1;Parent=NbL00g03110;RPKM=0.2764;Note=PREDICTED: Nicotiana attenuata adenine/guanine permease AZG2 (LOC109223637), mRNA %28XM_019388021.1,XP_019243566.1%29;evalue=0.00;cov=22.4993
NbLab360C00	30550301	30554051	-	ID=NbL00g03120.1;Parent=NbL00g03120;RPKM=0.1643;Note=PREDICTED: Nicotiana tabacum uncharacterized LOC107822650 (LOC107822650), transcript variant X1, mRNA %28XM_016649204.1,XP_016504690.1%29;evalue=0.00;cov=13.3750
NbLab360C00	31191299	31195304	+	ID=NbL00g03130.1;Parent=NbL00g03130;RPKM=0.8590;Note=PREDICTED: Nicotiana attenuata uncharacterized LOC109217326 (LOC109217326), mRNA %28XM_019381568.1,XP_019237113.1%29;evalue=0.00;cov=69.9145
NbLab360C00	31638316	31641597	+	ID=NbL00g03140.1;Parent=NbL00g03140;RPKM=0.6433;Note=PREDICTED: Nicotiana attenuata uncharacterized LOC109219382 (LOC109219382), mRNA %28XM_019383825.1,XP_019239370.1%29;evalue=0.00;cov=52.3561
NbLab360C00	31759296	31763121	+	ID=NbL00g03150.1;Parent=NbL00g03150;RPKM=0.1601;Note=PREDICTED: Nicotiana attenuata uncharacterized LOC109227462 (LOC109227462), mRNA %28XM_019392638.1,XP_019248183.1%29;evalue=0.00;cov=13.0312
NbLab360C00	31777768	31779639	-	ID=NbL00g03160.1;Parent=NbL00g03160;RPKM=1.2254;Note=PREDICTED: Nicotiana sylvestris 4-hydroxy-3-methylbut-2-en-1-yl diphosphate synthase, chloroplastic-like (LOC104243695), mRNA %28XM_009798935.1,XP_009797237.1%29;evalue=0.00;cov=99.7354
NbLab360C00	31779958	31784769	-	ID=NbL00g03170.1;Parent=NbL00g03170;RPKM=0.2438;Note=PREDICTED: Nicotiana attenuata 4-hydroxy-3-methylbut-2-en-1-yl diphosphate synthase (ferredoxin), chloroplastic (LOC109234052), transcript variant X2, mRNA %28XM_019399893.1,XP_019255438.1%29;evalue=0.00;cov=19.8393
NbLab360C00	31827430	31831528	+	ID=NbL00g03180.1;Parent=NbL00g03180;RPKM=0.1718;Note=PREDICTED: Nicotiana tabacum probable inactive shikimate kinase like 1, chloroplastic (LOC107808816), transcript variant X2, mRNA %28XM_016633382.1,XP_016488868.1%29;evalue=0.00;cov=13.9815
NbLab360C00	32050935	32052566	+	ID=NbL00g03190.1;Parent=NbL00g03190;RPKM=0.4298;Note=PREDICTED: Nicotiana attenuata uncharacterized LOC109207729 (LOC109207729), mRNA %28XM_019370713.1,XP_019226258.1%29;evalue=0.00;cov=34.9778
NbLab360C00	32394615	32396649	+	ID=NbL00g03200.1;Parent=NbL00g03200;RPKM=0.6944;Note=PREDICTED: Nicotiana attenuata 14-3-3-like protein C (LOC109226516), mRNA %28XM_019391658.1,XP_019247203.1%29;evalue=0.00;cov=56.5188
NbLab360C00	32467703	32469082	+	ID=NbL00g03210.1;Parent=NbL00g03210;RPKM=0.3709;Note=PREDICTED: Nicotiana sylvestris uncharacterized LOC104233981 (LOC104233981), transcript variant X3, misc_RNA %28XR_712840.1,%29;evalue=0.00;cov=30.1882
NbLab360C00	32469488	32473631	+	ID=NbL00g03220.1;Parent=NbL00g03220;RPKM=0.0594;Note=PREDICTED: Nicotiana sylvestris uncharacterized LOC104242306 (LOC104242306), mRNA %28XM_009797334.1,XP_009795636.1%29;evalue=0.00;cov=4.8321
NbLab360C00	32477416	32479901	-	ID=NbL00g03230.1;Parent=NbL00g03230;RPKM=0.2573;Note=PREDICTED: Nicotiana sylvestris uncharacterized LOC104233981 (LOC104233981), transcript variant X3, misc_RNA %28XR_712840.1,%29;evalue=0.00;cov=20.9408
NbLab360C00	32480010	32482615	-	ID=NbL00g03240.1;Parent=NbL00g03240;RPKM=0.0595;Note=PREDICTED: Nicotiana sylvestris uncharacterized LOC104242306 (LOC104242306), mRNA %28XM_009797334.1,XP_009795636.1%29;evalue=0.00;cov=4.8445
NbLab360C00	32730855	32738522	-	ID=NbL00g03250.1;Parent=NbL00g03250;RPKM=0.4010;Note=PREDICTED: Nicotiana attenuata ATP-dependent Clp protease proteolytic subunit 6, chloroplastic (LOC109229462), mRNA %28XM_019394906.1,XP_019250451.1%29;evalue=0.00;cov=32.6401
NbLab360C00	32837513	32843128	-	ID=NbL00g03260.1;Parent=NbL00g03260;RPKM=0.0770;Note=PREDICTED: Nicotiana attenuata ATP-dependent DNA helicase DDX11 (LOC109240134), mRNA %28XM_019406758.1,XP_019262303.1%29;evalue=0.00;cov=6.2674
NbLab360C00	33231623	33233067	+	ID=NbL00g03270.1;Parent=NbL00g03270;RPKM=0.1421;Note=PREDICTED: Nicotiana sylvestris probable splicing factor 3A subunit 1 (LOC104221311), transcript variant X8, mRNA %28XM_009772351.1,XP_009770653.1%29;evalue=0.00;cov=11.5615
NbLab360C00	33281446	33283230	+	ID=NbL00g03280.1;Parent=NbL00g03280;RPKM=0.3330;Note=PREDICTED: Nicotiana attenuata adenine/guanine permease AZG2 (LOC109223637), mRNA %28XM_019388021.1,XP_019243566.1%29;evalue=0.00;cov=27.1064
NbLab360C00	33721488	33726101	-	ID=NbL00g03290.1;Parent=NbL00g03290;RPKM=0.0478;Note=PREDICTED: Nicotiana attenuata uncharacterized LOC109235224 (LOC109235224), mRNA %28XM_019401257.1,XP_019256802.1%29;evalue=0.00;cov=3.8886
NbLab360C00	33764830	33768848	-	ID=NbL00g03300.1;Parent=NbL00g03300;RPKM=0.8911;Note=PREDICTED: Prunus dulcis DNA-directed RNA polymerase subunit beta''-like (LOC117613762), mRNA %28XM_034342334.1,XP_034198225.1%29;evalue=0.00;cov=72.5238
NbLab360C00	33769754	33777292	-	ID=NbL00g03310.1;Parent=NbL00g03310;RPKM=0.0291;Note=PREDICTED: Ipomoea triloba DNA-directed RNA polymerase subunit beta'' (LOC116001275), mRNA %28XM_031241160.1,XP_031097020.1%29;evalue=0.00;cov=2.3702
NbLab360C00	33781955	33791137	+	ID=NbL00g03320.1;Parent=NbL00g03320;RPKM=0.7031;Note=PREDICTED: Nicotiana attenuata acetyl-coenzyme A synthetase, chloroplastic/glyoxysomal-like (LOC109242942), transcript variant X2, mRNA %28XM_019409836.1,XP_019265381.1%29;evalue=0.00;cov=57.2238
NbLab360C00	33792617	33794863	+	ID=NbL00g03330.1;Parent=NbL00g03330;RPKM=0.0651;Note=PREDICTED: Nicotiana attenuata uncharacterized LOC109230088 (LOC109230088), mRNA %28XM_019395619.1,XP_019251164.1%29;evalue=0.00;cov=5.3014
NbLab360C00	34273425	34278689	-	ID=NbL00g03340.1;Parent=NbL00g03340;RPKM=0.3749;Note=PREDICTED: Nicotiana tabacum uncharacterized LOC107775439 (LOC107775439), transcript variant X3, mRNA %28XM_016595169.1,XP_016450655.1%29;evalue=0.00;cov=30.5113
NbLab360C00	34756867	34758657	-	ID=NbL00g03350.1;Parent=NbL00g03350;RPKM=0.6308;Note=PREDICTED: Nicotiana sylvestris F-box/kelch-repeat protein At5g15710 (LOC104236713), mRNA %28XM_009790698.1,XP_009789000.1%29;evalue=0.00;cov=51.3376
NbLab360C00	34765326	34770213	-	ID=NbL00g03360.1;Parent=NbL00g03360;RPKM=16.6737;Note=PREDICTED: Nicotiana attenuata triosephosphate isomerase, cytosolic (LOC109206423), mRNA %28XM_019369244.1,XP_019224789.1%29;evalue=0.00;cov=1357.0766
NbLab360C00	34870452	34874218	+	ID=NbL00g03370.1;Parent=NbL00g03370;RPKM=2.3643;Note=PREDICTED: Nicotiana tomentosiformis sarcoplasmic reticulum histidine-rich calcium-binding protein (LOC104106614), transcript variant X2, mRNA %28XM_009615193.3,XP_009613488.1%29;evalue=0.00;cov=192.4311
NbLab360C00	35217884	35229807	-	ID=NbL00g03380.1;Parent=NbL00g03380;RPKM=0.0202;Note=PREDICTED: Nicotiana tabacum tobamovirus multiplication protein 3-like (LOC107821288), transcript variant X5, mRNA %28XM_016647723.1,XP_016503209.1%29;evalue=0.00;cov=1.6417
NbLab360C00	35594859	35596021	+	ID=NbL00g03390.1;Parent=NbL00g03390;RPKM=0.3104;Note=PREDICTED: Nicotiana tabacum regulatory-associated protein of TOR 1-like (LOC107790309), mRNA %28XM_016612226.1,XP_016467712.1%29;evalue=0.00;cov=25.2639
NbLab360C00	35982241	35985248	-	ID=NbL00g03400.1;Parent=NbL00g03400;RPKM=1.1528;Note=PREDICTED: Nicotiana attenuata ribosomal RNA small subunit methyltransferase NEP1-like (LOC109231110), mRNA %28XM_019396672.1,XP_019252217.1%29;evalue=0.00;cov=93.8290
NbLab360C00	35994674	36003630	-	ID=NbL00g03410.1;Parent=NbL00g03410;RPKM=0.0590;cov=4.7987
NbLab360C00	36324508	36334076	+	ID=NbL00g03420.1;Parent=NbL00g03420;RPKM=0.0430;Note=PREDICTED: Nicotiana sylvestris regulatory-associated protein of TOR 1 (LOC104246306), transcript variant X6, misc_RNA %28XR_715937.1,%29;evalue=0.00;cov=3.4964
NbLab360C00	36445996	36451524	+	ID=NbL00g03430.1;Parent=NbL00g03430;RPKM=0.1767;Note=PREDICTED: Nicotiana sylvestris cilia- and flagella-associated protein 20 (LOC104228632), mRNA %28XM_009781117.1,XP_009779419.1%29;evalue=0.00;cov=14.3778
NbLab360C00	36514519	36517746	-	ID=NbL00g03440.1;Parent=NbL00g03440;RPKM=136.2915;Note=PREDICTED: Nicotiana tabacum profilin-1-like (LOC107801297), mRNA %28XM_016624603.1,XP_016480089.1%29;evalue=0.00;cov=11092.7673
NbLab360C00	36623702	36626783	-	ID=NbL00g03450.1;Parent=NbL00g03450;RPKM=9.2384;Note=PREDICTED: Nicotiana attenuata trans-cinnamate 4-monooxygenase-like (LOC109229405), mRNA %28XM_019394828.1,XP_019250373.1%29;evalue=0.00;cov=751.9152
NbLab360C00	36721559	36730045	+	ID=NbL00g03460.1;Parent=NbL00g03460;RPKM=0.0330;cov=2.6898
NbLab360C00	36767871	36769260	-	ID=NbL00g03470.1;Parent=NbL00g03470;RPKM=2.2257;Note=PREDICTED: Nicotiana sylvestris 26S proteasome non-ATPase regulatory subunit 13 homolog B (LOC104216355), mRNA %28XM_009766375.1,XP_009764677.1%29;evalue=0.00;cov=181.1532
NbLab360C00	36774699	36776215	+	ID=NbL00g03480.1;Parent=NbL00g03480;RPKM=2.1117;Note=PREDICTED: Nicotiana sylvestris 26S proteasome non-ATPase regulatory subunit 13 homolog B (LOC104216355), mRNA %28XM_009766375.1,XP_009764677.1%29;evalue=0.00;cov=171.8697
NbLab360C00	36789304	36791668	+	ID=NbL00g03490.1;Parent=NbL00g03490;RPKM=1.4180;Note=PREDICTED: Nicotiana tabacum uncharacterized LOC107797467 (LOC107797467), mRNA %28XM_016620360.1,XP_016475846.1%29;evalue=0.00;cov=115.4074
NbLab360C00	36791715	36796131	-	ID=NbL00g03500.1;Parent=NbL00g03500;RPKM=5.3817;Note=PREDICTED: Nicotiana tomentosiformis stromal 70 kDa heat shock-related protein, chloroplastic (LOC104094426), transcript variant X1, mRNA %28XM_009600364.3,XP_009598659.1%29;evalue=0.00;cov=438.0180
NbLab360C00	36852278	36856560	-	ID=NbL00g03510.1;Parent=NbL00g03510;RPKM=0.6689;Note=PREDICTED: Nicotiana attenuata uncharacterized LOC109217719 (LOC109217719), mRNA %28XM_019381985.1,XP_019237530.1%29;evalue=0.00;cov=54.4385
NbLab360C00	37134082	37135851	+	ID=NbL00g03520.1;Parent=NbL00g03520;RPKM=0.2930;Note=PREDICTED: Nicotiana attenuata transcription factor UNE10-like (LOC109210563), transcript variant X2, mRNA %28XM_019373990.1,XP_019229535.1%29;evalue=0.00;cov=23.8475
NbLab360C00	37140383	37141934	+	ID=NbL00g03530.1;Parent=NbL00g03530;RPKM=5.6721;Note=PREDICTED: Nicotiana attenuata auxin response factor 8-like (LOC109238506), mRNA %28XM_019404981.1,XP_019260526.1%29;evalue=0.00;cov=461.6549
NbLab360C00	37470574	37474539	-	ID=NbL00g03540.1;Parent=NbL00g03540;RPKM=0.3595;Note=PREDICTED: Nicotiana tabacum protein translation factor SUI1 homolog (LOC107766657), transcript variant X1, mRNA %28XM_016585464.1,XP_016440950.1%29;evalue=0.00;cov=29.2630
NbLab360C00	37671143	37674223	+	ID=NbL00g03550.1;Parent=NbL00g03550;RPKM=0.1036;Note=PREDICTED: Nicotiana tabacum dynamin-related protein 3A-like (LOC107820873), partial mRNA %28XM_016647227.1,XP_016502713.1%29;evalue=0.00;cov=8.4307
NbLab360C00	37675544	37678406	+	ID=NbL00g03560.1;Parent=NbL00g03560;RPKM=2.2188;Note=PREDICTED: Nicotiana attenuata dynamin-related protein 3B-like (LOC109232974), mRNA %28XM_019398680.1,XP_019254225.1%29;evalue=0.00;cov=180.5860
NbLab360C00	37758978	37761255	+	ID=NbL00g03570.1;Parent=NbL00g03570;RPKM=7.4468;Note=PREDICTED: Nicotiana attenuata uncharacterized LOC109237049 (LOC109237049), mRNA %28XM_019403293.1,XP_019258838.1%29;evalue=0.00;cov=606.0975
NbLab360C00	37936812	37945100	+	ID=NbL00g03580.1;Parent=NbL00g03580;RPKM=1.8947;Note=PREDICTED: Nicotiana tabacum uncharacterized LOC107794931 (LOC107794931), ncRNA %28XR_001650006.1,%29;evalue=0.00;cov=154.2077
NbLab360C00	37986092	37990083	+	ID=NbL00g03590.1;Parent=NbL00g03590;RPKM=3.5087;Note=PREDICTED: Nicotiana attenuata DCN1-like protein 1 (LOC109234172), mRNA %28XM_019400043.1,XP_019255588.1%29;evalue=0.00;cov=285.5727
NbLab360C00	37991578	37996008	-	ID=NbL00g03600.1;Parent=NbL00g03600;RPKM=0.1540;Note=PREDICTED: Nicotiana attenuata glyceraldehyde-3-phosphate dehydrogenase GAPCP2, chloroplastic-like (LOC109234171), mRNA %28XM_019400042.1,XP_019255587.1%29;evalue=0.00;cov=12.5349
NbLab360C00	38302946	38305476	+	ID=NbL00g03610.1;Parent=NbL00g03610;RPKM=1.1121;Note=PREDICTED: Ipomoea triloba 28S ribosomal RNA (LOC116028118), rRNA %28XR_004100070.1,%29;evalue=0.00;cov=90.5101
NbLab360C00	38343983	38344337	-	ID=NbL00g03620.1;Parent=NbL00g03620;RPKM=1.1742;Note=PREDICTED: Nicotiana tomentosiformis 28S ribosomal RNA (LOC117277151), rRNA %28XR_004507430.1,%29;evalue=0.00;cov=95.5662
NbLab360C00	38398500	38399632	+	ID=NbL00g03630.1;Parent=NbL00g03630;RPKM=0.3035;Note=PREDICTED: Nicotiana tabacum uncharacterized LOC107777492 (LOC107777492), mRNA %28XM_016597526.1,XP_016453012.1%29;evalue=0.00;cov=24.7041
NbLab360C00	38582159	38663824	+	ID=NbL00g03640.1;Parent=NbL00g03640;RPKM=0.2174;Note=PREDICTED: Nicotiana attenuata G2/mitotic-specific cyclin C13-1-like (LOC109234085), mRNA %28XM_019399932.1,XP_019255477.1%29;evalue=0.00;cov=17.6915
NbLab360C00	38730186	38730890	-	ID=NbL00g03650.1;Parent=NbL00g03650;RPKM=0.8487;Note=PREDICTED: Cyanistes caeruleus 28S ribosomal RNA (LOC111942835), rRNA %28XR_002870712.1,%29;evalue=0.00;cov=69.0752
NbLab360C00	38969906	38972639	+	ID=NbL00g03660.1;Parent=NbL00g03660;RPKM=0.6448;Note=PREDICTED: Nicotiana attenuata uncharacterized LOC109226914 (LOC109226914), mRNA %28XM_019391831.1,XP_019247376.1%29;evalue=0.00;cov=52.4786
NbLab360C00	39157571	39163951	+	ID=NbL00g03670.1;Parent=NbL00g03670;RPKM=1.4205;Note=PREDICTED: Nicotiana attenuata centromere/kinetochore protein zw10 homolog (LOC109225536), mRNA %28XM_019390240.1,XP_019245785.1%29;evalue=0.00;cov=115.6128
NbLab360C00	39991634	39996576	-	ID=NbL00g03680.1;Parent=NbL00g03680;RPKM=0.0523;Note=PREDICTED: Nicotiana attenuata pentatricopeptide repeat-containing protein At2g20540 (LOC109206905), transcript variant X5, mRNA %28XM_019369774.1,XP_019225319.1%29;evalue=0.00;cov=4.2582
NbLab360C00	40216377	40221124	-	ID=NbL00g03690.1;Parent=NbL00g03690;RPKM=0.5569;Note=PREDICTED: Nicotiana tabacum putative phospholipid:diacylglycerol acyltransferase 2 (LOC107768032), mRNA %28XM_016587137.1,XP_016442623.1%29;evalue=0.00;cov=45.3299
NbLab360C00	40496445	40502262	+	ID=NbL00g03700.1;Parent=NbL00g03700;RPKM=0.1912;Note=PREDICTED: Nicotiana tabacum protein TSS-like (LOC107789285), transcript variant X3, mRNA %28XM_016611060.1,XP_016466546.1%29;evalue=0.00;cov=15.5629
NbLab360C00	40772634	40777404	-	ID=NbL00g03710.1;Parent=NbL00g03710;RPKM=0.6872;Note=PREDICTED: Nicotiana attenuata SURP and G-patch domain-containing protein 1-like protein (LOC109208607), transcript variant X2, mRNA %28XM_019371736.1,XP_019227281.1%29;evalue=0.00;cov=55.9351
NbLab360C00	40897976	40899046	+	ID=NbL00g03720.1;Parent=NbL00g03720;RPKM=0.7125;Note=PREDICTED: Nicotiana attenuata eukaryotic peptide chain release factor subunit 1-3 (LOC109243537), mRNA %28XM_019410479.1,XP_019266024.1%29;evalue=0.00;cov=57.9887
NbLab360C00	41085107	41086073	-	ID=NbL00g03730.1;Parent=NbL00g03730;RPKM=0.8210;Note=PREDICTED: Nicotiana tomentosiformis putative late blight resistance protein homolog R1B-23 (LOC104109211), mRNA %28XM_033659435.1,XP_033515326.1%29;evalue=0.00;cov=66.8233
NbLab360C00	41273649	41276596	+	ID=NbL00g03740.1;Parent=NbL00g03740;RPKM=0.1518;Note=PREDICTED: Nicotiana sylvestris 4-hydroxy-3-methylbut-2-en-1-yl diphosphate synthase, chloroplastic-like (LOC104243695), mRNA %28XM_009798935.1,XP_009797237.1%29;evalue=0.00;cov=12.3511
NbLab360C00	41276824	41277530	+	ID=NbL00g03750.1;Parent=NbL00g03750;RPKM=2.6432;Note=PREDICTED: Nicotiana sylvestris 4-hydroxy-3-methylbut-2-en-1-yl diphosphate synthase, chloroplastic-like (LOC104243695), mRNA %28XM_009798935.1,XP_009797237.1%29;evalue=0.00;cov=215.1327
NbLab360C00	41693206	41693590	+	ID=NbL00g03760.1;Parent=NbL00g03760;RPKM=0.3913;Note=PREDICTED: Nicotiana tabacum ABC transporter B family member 19 (LOC107788417), mRNA %28XM_016610098.1,XP_016465584.1%29;evalue=0.00;cov=31.8442
NbLab360C00	41697145	41719133	-	ID=NbL00g03770.1;Parent=NbL00g03770;RPKM=0.2347;Note=PREDICTED: Nicotiana tomentosiformis ABC transporter B family member 19 (LOC104088501), mRNA %28XM_009593175.3,XP_009591470.1%29;evalue=0.00;cov=19.1063
NbLab360C00	41831085	41832449	+	ID=NbL00g03780.1;Parent=NbL00g03780;RPKM=0.0191;cov=1.5548
NbLab360C00	41983643	41985935	+	ID=NbL00g03790.1;Parent=NbL00g03790;RPKM=27.4124;Note=PREDICTED: Nicotiana attenuata L-ascorbate oxidase homolog (LOC109237512), mRNA %28XM_019403825.1,XP_019259370.1%29;evalue=0.00;cov=2231.0987
NbLab360C00	42211266	42214723	-	ID=NbL00g03800.1;Parent=NbL00g03800;RPKM=1.4713;Note=PREDICTED: Nicotiana tabacum cyclin-dependent kinase G-2-like (LOC107826481), transcript variant X2, misc_RNA %28XR_001657285.1,%29;evalue=0.00;cov=119.7519
NbLab360C00	43063876	43068170	-	ID=NbL00g03810.1;Parent=NbL00g03810;RPKM=0.5998;Note=PREDICTED: Nicotiana sylvestris mediator of RNA polymerase II transcription subunit 19a-like (LOC104232652), transcript variant X4, misc_RNA %28XR_712382.1,%29;evalue=0.00;cov=48.8140
NbLab360C00	43415232	43416930	+	ID=NbL00g03820.1;Parent=NbL00g03820;RPKM=53.5321;Note=PREDICTED: Cyanistes caeruleus 28S ribosomal RNA (LOC111942835), rRNA %28XR_002870712.1,%29;evalue=0.00;cov=4356.9815
NbLab360C00	43417002	43418539	+	ID=NbL00g03830.1;Parent=NbL00g03830;RPKM=0.3638;Note=PREDICTED: Erythranthe guttatus uncharacterized LOC105976473 (LOC105976473), ncRNA %28XR_001174469.1,%29;evalue=0.00;cov=29.6074
NbLab360C00	43720970	43723459	-	ID=NbL00g03840.1;Parent=NbL00g03840;RPKM=0.0504;Note=PREDICTED: Nicotiana tabacum putative late blight resistance protein homolog R1B-12 (LOC107822357), mRNA %28XM_016648891.1,XP_016504377.1%29;evalue=0.00;cov=4.1050
NbLab360C00	43905587	43909492	+	ID=NbL00g03850.1;Parent=NbL00g03850;RPKM=0.2017;Note=PREDICTED: Nicotiana sylvestris TMV resistance protein N-like (LOC104245476), transcript variant X1, mRNA %28XM_009801084.1,XP_009799386.1%29;evalue=0.00;cov=16.4145
NbLab360C00	44666712	44667140	-	ID=NbL00g03860.1;Parent=NbL00g03860;RPKM=0.0728;Note=PREDICTED: Nicotiana tomentosiformis uncharacterized protein At2g34460, chloroplastic-like (LOC104092265), mRNA %28XM_009597813.3,XP_009596108.1%29;evalue=0.00;cov=5.9276
NbLab360C00	45588872	45591635	+	ID=NbL00g03870.1;Parent=NbL00g03870;RPKM=0.2658;Note=PREDICTED: Nicotiana tomentosiformis putative late blight resistance protein homolog R1B-14 (LOC104097032), mRNA %28XM_009603538.3,XP_009601833.1%29;evalue=0.00;cov=21.6296
NbLab360C00	45985103	45985932	+	ID=NbL00g03880.1;Parent=NbL00g03880;RPKM=0.0222;Note=PREDICTED: Nicotiana tabacum serine/threonine-protein kinase SRK2I-like (LOC107792070), mRNA %28XM_016614247.1,XP_016469733.1%29;evalue=0.00;cov=1.8081
NbLab360C00	46929002	46931505	-	ID=NbL00g03890.1;Parent=NbL00g03890;RPKM=0.2516;Note=PREDICTED: Nicotiana tomentosiformis TMV resistance protein N-like (LOC104113607), transcript variant X1, mRNA %28XM_009623820.3,XP_009622115.1%29;evalue=0.00;cov=20.4758
NbLab360C00	47163656	47166070	-	ID=NbL00g03900.1;Parent=NbL00g03900;RPKM=0.0742;Note=PREDICTED: Nicotiana tabacum putative late blight resistance protein homolog R1B-12 (LOC107822357), mRNA %28XM_016648891.1,XP_016504377.1%29;evalue=0.00;cov=6.0374
NbLab360C00	48024082	48024803	+	ID=NbL00g03910.1;Parent=NbL00g03910;RPKM=0.4560;Note=PREDICTED: Nicotiana tabacum myosin-2 heavy chain-like (LOC107831249), mRNA %28XM_016659002.1,XP_016514488.1%29;evalue=0.00;cov=37.1098
NbLab360C00	48201219	48203437	-	ID=NbL00g03920.1;Parent=NbL00g03920;RPKM=0.3010;Note=PREDICTED: Nicotiana tabacum putative late blight resistance protein homolog R1A-10 (LOC107813711), mRNA %28XM_016639010.1,XP_016494496.1%29;evalue=0.00;cov=24.4979
NbLab360C00	48312675	48315727	+	ID=NbL00g03930.1;Parent=NbL00g03930;RPKM=0.1635;Note=PREDICTED: Nicotiana attenuata late blight resistance protein R1-A-like (LOC109212785), mRNA %28XM_019376462.1,XP_019232007.1%29;evalue=0.00;cov=13.3105
NbLab360C00	48759440	48760896	+	ID=NbL00g03940.1;Parent=NbL00g03940;RPKM=0.0287;Note=PREDICTED: Nicotiana tabacum putative disease resistance RPP13-like protein 1 (LOC107811086), transcript variant X11, mRNA %28XM_016635951.1,XP_016491437.1%29;evalue=0.00;cov=2.3377
NbLab360C00	49249918	49253101	-	ID=NbL00g03950.1;Parent=NbL00g03950;RPKM=0.0173;Note=PREDICTED: Nicotiana sylvestris putative late blight resistance protein homolog R1B-17 (LOC104250044), transcript variant X3, misc_RNA %28XR_716924.1,%29;evalue=0.00;cov=1.4047
NbLab360C00	49269436	49271838	+	ID=NbL00g03960.1;Parent=NbL00g03960;RPKM=0.0485;Note=PREDICTED: Nicotiana tabacum putative late blight resistance protein homolog R1B-12 (LOC107822357), mRNA %28XM_016648891.1,XP_016504377.1%29;evalue=0.00;cov=3.9473
NbLab360C00	49423053	49426285	-	ID=NbL00g03970.1;Parent=NbL00g03970;RPKM=0.0891;Note=PREDICTED: Nicotiana tabacum putative disease resistance RPP13-like protein 1 (LOC107794724), transcript variant X6, misc_RNA %28XR_001649969.1,%29;evalue=0.00;cov=7.2528
NbLab360C00	49562375	49565889	+	ID=NbL00g03980.1;Parent=NbL00g03980;RPKM=0.7168;Note=PREDICTED: Nicotiana attenuata CSC1-like protein At4g02900 (LOC109212495), mRNA %28XM_019376141.1,XP_019231686.1%29;evalue=0.00;cov=58.3441
NbLab360C00	49651426	49652069	-	ID=NbL00g03990.1;Parent=NbL00g03990;RPKM=0.2343;Note=PREDICTED: Nicotiana attenuata TMV resistance protein N-like (LOC109212622), mRNA %28XM_019376285.1,XP_019231830.1%29;evalue=0.00;cov=19.0674
NbLab360C00	50103867	50105705	-	ID=NbL00g04000.1;Parent=NbL00g04000;RPKM=0.1211;Note=PREDICTED: Nicotiana attenuata TMV resistance protein N-like (LOC109212622), mRNA %28XM_019376285.1,XP_019231830.1%29;evalue=0.00;cov=9.8583
NbLab360C00	50295742	50296691	+	ID=NbL00g04010.1;Parent=NbL00g04010;RPKM=0.0727;Note=PREDICTED: Nicotiana attenuata putative late blight resistance protein homolog R1B-16 (LOC109217822), mRNA %28XM_019382094.1,XP_019237639.1%29;evalue=0.00;cov=5.9179
NbLab360C00	50620246	50622024	+	ID=NbL00g04020.1;Parent=NbL00g04020;RPKM=0.0401;Note=PREDICTED: Nicotiana tabacum transcriptional corepressor LEUNIG_HOMOLOG-like (LOC107832527), mRNA %28XM_016660391.1,XP_016515877.1%29;evalue=0.00;cov=3.2637
NbLab360C00	50882264	50884352	-	ID=NbL00g04030.1;Parent=NbL00g04030;RPKM=0.1168;Note=PREDICTED: Nicotiana attenuata putative late blight resistance protein homolog R1B-16 (LOC109235816), mRNA %28XM_019402067.1,XP_019257612.1%29;evalue=0.00;cov=9.5089
NbLab360C00	50931502	50933345	+	ID=NbL00g04040.1;Parent=NbL00g04040;RPKM=0.0170;Note=PREDICTED: Nicotiana attenuata putative disease resistance protein At1g50180 (LOC109228662), mRNA %28XM_019393819.1,XP_019249364.1%29;evalue=0.00;cov=1.3820
NbLab360C00	51112405	51114458	+	ID=NbL00g04050.1;Parent=NbL00g04050;RPKM=0.1548;Note=PREDICTED: Nicotiana attenuata disease resistance protein TAO1-like (LOC109209586), mRNA %28XM_019372893.1,XP_019228438.1%29;evalue=0.00;cov=12.6004
NbLab360C00	51162309	51163775	-	ID=NbL00g04060.1;Parent=NbL00g04060;RPKM=0.1536;Note=PREDICTED: Nicotiana sylvestris structural maintenance of chromosomes protein 4 (LOC104235762), mRNA %28XM_009789574.1,XP_009787876.1%29;evalue=0.00;cov=12.4979
NbLab360C00	51508440	51510787	-	ID=NbL00g04070.1;Parent=NbL00g04070;RPKM=0.0715;Note=PREDICTED: Nicotiana attenuata uncharacterized LOC109243521 (LOC109243521), mRNA %28XM_019410467.1,XP_019266012.1%29;evalue=0.00;cov=5.8208
NbLab360C00	52520627	52523191	+	ID=NbL00g04080.1;Parent=NbL00g04080;RPKM=1.7310;Note=PREDICTED: Nicotiana tabacum probable disease resistance protein At4g33300 (LOC107772293), mRNA %28XM_016591821.1,XP_016447307.1%29;evalue=0.00;cov=140.8876
NbLab360C00	52736203	52739348	+	ID=NbL00g04090.1;Parent=NbL00g04090;RPKM=0.0137;Note=PREDICTED: Capsicum annuum TMV resistance protein N-like (LOC107841070), mRNA %28XM_016685077.1,XP_016540563.1%29;evalue=0.00;cov=1.1138
NbLab360C00	52870380	52873008	-	ID=NbL00g04100.1;Parent=NbL00g04100;RPKM=0.2642;Note=PREDICTED: Nicotiana tomentosiformis putative late blight resistance protein homolog R1B-14 (LOC104097032), mRNA %28XM_009603538.3,XP_009601833.1%29;evalue=0.00;cov=21.5027
NbLab360C00	53217277	53218952	+	ID=NbL00g04110.1;Parent=NbL00g04110;RPKM=0.4045;Note=PREDICTED: Nicotiana tomentosiformis 30S ribosomal protein S7, chloroplastic (LOC117279774), mRNA %28XM_033659376.1,XP_033515267.1%29;evalue=0.00;cov=32.9251
NbLab360C00	53364138	53366520	-	ID=NbL00g04120.1;Parent=NbL00g04120;RPKM=0.1064;Note=PREDICTED: Nicotiana tomentosiformis TMV resistance protein N-like (LOC104120435), mRNA %28XM_033652615.1,XP_033508506.1%29;evalue=0.00;cov=8.6560
NbLab360C00	53383503	53384162	-	ID=NbL00g04130.1;Parent=NbL00g04130;RPKM=0.0672;Note=PREDICTED: Nicotiana tomentosiformis phosphoenolpyruvate carboxylase-like (LOC104098299), mRNA %28XM_009604994.3,XP_009603289.1%29;evalue=0.00;cov=5.4675
NbLab360C00	53447565	53450113	+	ID=NbL00g04140.1;Parent=NbL00g04140;RPKM=0.3865;Note=PREDICTED: Nicotiana tabacum putative disease resistance protein RGA3 (LOC107775388), mRNA %28XM_016595112.1,XP_016450598.1%29;evalue=0.00;cov=31.4564
NbLab360C00	53468922	53469604	-	ID=NbL00g04150.1;Parent=NbL00g04150;RPKM=0.2530;Note=PREDICTED: Nicotiana sylvestris TMV resistance protein N-like (LOC104247060), mRNA %28XM_009803005.1,XP_009801307.1%29;evalue=0.00;cov=20.5915
NbLab360C00	53738802	53739480	-	ID=NbL00g04160.1;Parent=NbL00g04160;RPKM=0.0129;Note=PREDICTED: Nicotiana attenuata TMV resistance protein N-like (LOC109212622), mRNA %28XM_019376285.1,XP_019231830.1%29;evalue=0.00;cov=1.0460
NbLab360C00	53739522	53741249	-	ID=NbL00g04170.1;Parent=NbL00g04170;RPKM=0.0775;Note=PREDICTED: Nicotiana attenuata TMV resistance protein N-like (LOC109212622), mRNA %28XM_019376285.1,XP_019231830.1%29;evalue=0.00;cov=6.3050
NbLab360C00	53862543	53863417	-	ID=NbL00g04180.1;Parent=NbL00g04180;RPKM=0.0212;Note=PREDICTED: Nicotiana attenuata putative late blight resistance protein homolog R1A-10 (LOC109221876), mRNA %28XM_019386309.1,XP_019241854.1%29;evalue=0.00;cov=1.7259
NbLab360C00	54031144	54032468	-	ID=NbL00g04190.1;Parent=NbL00g04190;RPKM=0.2739;Note=PREDICTED: Nicotiana tabacum putative disease resistance RPP13-like protein 1 (LOC107800020), mRNA %28XM_016623163.1,XP_016478649.1%29;evalue=0.00;cov=22.2927
NbLab360C00	54542374	54545059	-	ID=NbL00g04200.1;Parent=NbL00g04200;RPKM=0.6748;Note=PREDICTED: Nicotiana sylvestris putative disease resistance protein At1g50180 (LOC104211638), mRNA %28XM_009760724.1,XP_009759026.1%29;evalue=0.00;cov=54.9229
NbLab360C00	55391037	55393450	-	ID=NbL00g04210.1;Parent=NbL00g04210;RPKM=0.4524;Note=PREDICTED: Nicotiana sylvestris vacuolar protein sorting-associated protein 51 homolog (LOC104238010), mRNA %28XM_009792264.1,XP_009790566.1%29;evalue=0.00;cov=36.8210
NbLab360C00	55558791	55559563	-	ID=NbL00g04220.1;Parent=NbL00g04220;RPKM=0.2588;Note=PREDICTED: Nicotiana sylvestris putative late blight resistance protein homolog R1B-12 (LOC104238859), transcript variant X9, mRNA %28XM_009793351.1,XP_009791653.1%29;evalue=0.00;cov=21.0644
NbLab360C00	55559812	55561828	-	ID=NbL00g04230.1;Parent=NbL00g04230;RPKM=0.0759;Note=PREDICTED: Nicotiana tabacum putative late blight resistance protein homolog R1B-12 (LOC107799218), transcript variant X2, misc_RNA %28XR_001651086.1,%29;evalue=0.00;cov=6.1759
NbLab360C00	56015365	56016925	+	ID=NbL00g04240.1;Parent=NbL00g04240;RPKM=0.3569;Note=PREDICTED: Nicotiana sylvestris TMV resistance protein N-like (LOC104247060), mRNA %28XM_009803005.1,XP_009801307.1%29;evalue=0.00;cov=29.0507
NbLab360C00	56466479	56467963	+	ID=NbL00g04250.1;Parent=NbL00g04250;RPKM=0.8563;Note=PREDICTED: Nicotiana sylvestris putative disease resistance RPP13-like protein 1 (LOC104234903), transcript variant X6, mRNA %28XM_009788552.1,XP_009786854.1%29;evalue=0.00;cov=69.6970
NbLab360C00	56883200	56886382	+	ID=NbL00g04260.1;Parent=NbL00g04260;RPKM=0.5633;Note=PREDICTED: Nicotiana attenuata probable disease resistance protein At5g66900 (LOC109233194), mRNA %28XM_019398978.1,XP_019254523.1%29;evalue=0.00;cov=45.8506
NbLab360C00	56908412	56910030	-	ID=NbL00g04270.1;Parent=NbL00g04270;RPKM=0.1519;Note=PREDICTED: Nicotiana tabacum putative late blight resistance protein homolog R1C-3 (LOC107794402), mRNA %28XM_016616885.1,XP_016472371.1%29;evalue=0.00;cov=12.3645
NbLab360C00	56955824	56967347	-	ID=NbL00g04280.1;Parent=NbL00g04280;RPKM=0.1524;Note=PREDICTED: Nicotiana tabacum TMV resistance protein N-like (LOC107824867), mRNA %28XM_016651672.1,XP_016507158.1%29;evalue=0.00;cov=12.4024
NbLab360C00	57060490	57061781	-	ID=NbL00g04290.1;Parent=NbL00g04290;RPKM=3.5897;Note=PREDICTED: Nicotiana tomentosiformis non-specific phospholipase C2 (LOC104120327), partial mRNA %28XM_009632071.3,XP_009630366.3%29;evalue=0.00;cov=292.1635
NbLab360C00	57284605	57286681	+	ID=NbL00g04300.1;Parent=NbL00g04300;RPKM=0.0808;Note=PREDICTED: Nicotiana attenuata putative late blight resistance protein homolog R1A-10 (LOC109234318), transcript variant X3, mRNA %28XM_019400247.1,XP_019255792.1%29;evalue=0.00;cov=6.5724
NbLab360C00	57316054	57317140	-	ID=NbL00g04310.1;Parent=NbL00g04310;RPKM=1.1980;Note=PREDICTED: Nicotiana tomentosiformis probable serine/threonine-protein phosphatase 2A regulatory subunit B'' subunit TON2 (LOC104119313), mRNA %28XM_009630784.3,XP_009629079.1%29;evalue=0.00;cov=97.5019
NbLab360C00	57338576	57340964	-	ID=NbL00g04320.1;Parent=NbL00g04320;RPKM=0.1669;Note=PREDICTED: Nicotiana sylvestris TMV resistance protein N-like (LOC104247060), mRNA %28XM_009803005.1,XP_009801307.1%29;evalue=0.00;cov=13.5822
NbLab360C00	57349754	57350867	-	ID=NbL00g04330.1;Parent=NbL00g04330;RPKM=0.0557;Note=PREDICTED: Nicotiana attenuata putative late blight resistance protein homolog R1B-16 (LOC109234777), mRNA %28XM_019400837.1,XP_019256382.1%29;evalue=0.00;cov=4.5312
NbLab360C00	57956090	57958323	+	ID=NbL00g04340.1;Parent=NbL00g04340;RPKM=0.2546;Note=PREDICTED: Nicotiana sylvestris putative disease resistance protein RGA4 (LOC104225389), mRNA %28XM_009777164.1,XP_009775466.1%29;evalue=0.00;cov=20.7259
NbLab360C00	58003020	58005312	-	ID=NbL00g04350.1;Parent=NbL00g04350;RPKM=0.2629;Note=PREDICTED: Nicotiana attenuata disease resistance protein RML1A-like (LOC109236416), transcript variant X5, mRNA %28XM_019402595.1,XP_019258140.1%29;evalue=0.00;cov=21.3987
NbLab360C00	58034319	58035394	+	ID=NbL00g04360.1;Parent=NbL00g04360;RPKM=0.0380;Note=PREDICTED: Nicotiana tomentosiformis protein disulfide-isomerase 5-3-like (LOC104101175), mRNA %28XM_009608611.3,XP_009606906.1%29;evalue=0.00;cov=3.0948
NbLab360C00	58212448	58213994	+	ID=NbL00g04370.1;Parent=NbL00g04370;RPKM=3.0512;Note=PREDICTED: Nicotiana tabacum peptide methionine sulfoxide reductase B5-like (LOC107778976), transcript variant X2, mRNA %28XM_016599404.1,XP_016454890.1%29;evalue=0.00;cov=248.3371
NbLab360C00	58463920	58464806	-	ID=NbL00g04380.1;Parent=NbL00g04380;RPKM=0.1107;Note=PREDICTED: Nicotiana tomentosiformis putative late blight resistance protein homolog R1A-3 (LOC104120472), mRNA %28XM_009632225.3,XP_009630520.1%29;evalue=0.00;cov=9.0106
NbLab360C00	58469798	58471728	-	ID=NbL00g04390.1;Parent=NbL00g04390;RPKM=0.0827;Note=PREDICTED: Nicotiana tabacum uncharacterized LOC107768609 (LOC107768609), mRNA %28XM_016587730.1,XP_016443216.1%29;evalue=0.00;cov=6.7289
NbLab360C00	58880796	58882748	-	ID=NbL00g04400.1;Parent=NbL00g04400;RPKM=0.0952;Note=PREDICTED: Nicotiana tabacum uncharacterized LOC107768609 (LOC107768609), mRNA %28XM_016587730.1,XP_016443216.1%29;evalue=0.00;cov=7.7457
NbLab360C00	58975434	58978507	-	ID=NbL00g04410.1;Parent=NbL00g04410;RPKM=0.3540;Note=PREDICTED: Nicotiana attenuata putative late blight resistance protein homolog R1B-16 (LOC109234777), mRNA %28XM_019400837.1,XP_019256382.1%29;evalue=0.00;cov=28.8093
NbLab360C00	59088129	59088928	+	ID=NbL00g04420.1;Parent=NbL00g04420;RPKM=0.2287;Note=PREDICTED: Nicotiana tabacum DEAD-box ATP-dependent RNA helicase 53-like (LOC107806489), mRNA %28XM_016630647.1,XP_016486133.1%29;evalue=0.00;cov=18.6177
NbLab360C00	59149245	59150115	-	ID=NbL00g04430.1;Parent=NbL00g04430;RPKM=0.1103;Note=PREDICTED: Nicotiana tomentosiformis cell division cycle protein 48 homolog (LOC104092887), mRNA %28XM_009598572.3,XP_009596867.1%29;evalue=0.00;cov=8.9766
NbLab360C00	59220064	59222542	+	ID=NbL00g04440.1;Parent=NbL00g04440;RPKM=0.0843;Note=PREDICTED: Nicotiana tomentosiformis SUPPRESSOR OF ABI3-5 (LOC104092713), transcript variant X8, mRNA %28XM_018769644.2,XP_018625160.1%29;evalue=0.00;cov=6.8604
NbLab360C00	60076366	60077332	+	ID=NbL00g04450.1;Parent=NbL00g04450;RPKM=0.5702;Note=PREDICTED: Nicotiana tomentosiformis putative late blight resistance protein homolog R1A-10 (LOC104093594), transcript variant X2, mRNA %28XM_009599360.2,XP_009597655.1%29;evalue=0.00;cov=46.4107
NbLab360C00	60126520	60127530	+	ID=NbL00g04460.1;Parent=NbL00g04460;RPKM=0.0395;Note=PREDICTED: Nicotiana attenuata TMV resistance protein N-like (LOC109211793), mRNA %28XM_019375373.1,XP_019230918.1%29;evalue=0.00;cov=3.2181
NbLab360C00	60165737	60167692	+	ID=NbL00g04470.1;Parent=NbL00g04470;RPKM=2.6646;Note=PREDICTED: Nicotiana tabacum alpha-1,4 glucan phosphorylase L-2 isozyme, chloroplastic/amyloplastic (LOC107771409), mRNA %28XM_016590767.1,XP_016446253.1%29;evalue=0.00;cov=216.8719
NbLab360C00	60276177	60278571	-	ID=NbL00g04480.1;Parent=NbL00g04480;RPKM=0.0137;Note=PREDICTED: Nicotiana tabacum putative late blight resistance protein homolog R1C-3 (LOC107806961), mRNA %28XM_016631234.1,XP_016486720.1%29;evalue=0.00;cov=1.1187
NbLab360C00	60344606	60347003	-	ID=NbL00g04490.1;Parent=NbL00g04490;RPKM=0.1419;Note=PREDICTED: Nicotiana tabacum putative late blight resistance protein homolog R1C-3 (LOC107806961), mRNA %28XM_016631234.1,XP_016486720.1%29;evalue=0.00;cov=11.5460
NbLab360C00	60507643	60508914	-	ID=NbL00g04500.1;Parent=NbL00g04500;RPKM=3.6230;Note=PREDICTED: Nicotiana sylvestris TMV resistance protein N-like (LOC104248995), mRNA %28XM_009805356.1,XP_009803658.1%29;evalue=0.00;cov=294.8750
NbLab360C00	60627111	60629511	-	ID=NbL00g04510.1;Parent=NbL00g04510;RPKM=0.1633;Note=PREDICTED: Nicotiana sylvestris TMV resistance protein N-like (LOC104247060), mRNA %28XM_009803005.1,XP_009801307.1%29;evalue=0.00;cov=13.2917
NbLab360C00	60659628	60661915	-	ID=NbL00g04520.1;Parent=NbL00g04520;RPKM=0.2056;Note=PREDICTED: Nicotiana sylvestris TMV resistance protein N-like (LOC104247060), mRNA %28XM_009803005.1,XP_009801307.1%29;evalue=0.00;cov=16.7340
NbLab360C00	60793968	60794875	+	ID=NbL00g04530.1;Parent=NbL00g04530;RPKM=0.0161;cov=1.3126
NbLab360C00	60873690	60875054	+	ID=NbL00g04540.1;Parent=NbL00g04540;RPKM=0.0835;Note=PREDICTED: Nicotiana attenuata TMV resistance protein N-like (LOC109212622), mRNA %28XM_019376285.1,XP_019231830.1%29;evalue=0.00;cov=6.7930
NbLab360C00	60875267	60876753	+	ID=NbL00g04550.1;Parent=NbL00g04550;RPKM=0.6750;Note=PREDICTED: Nicotiana attenuata TMV resistance protein N-like (LOC109212622), mRNA %28XM_019376285.1,XP_019231830.1%29;evalue=0.00;cov=54.9409
NbLab360C00	61153703	61154148	+	ID=NbL00g04560.1;Parent=NbL00g04560;RPKM=2.7706;Note=PREDICTED: Nicotiana tomentosiformis vacuolar sorting protein 39 (LOC104111151), mRNA %28XM_009620774.3,XP_009619069.1%29;evalue=0.00;cov=225.4978
NbLab360C00	61290788	61291253	+	ID=NbL00g04570.1;Parent=NbL00g04570;RPKM=0.1021;Note=PREDICTED: Nicotiana tabacum putative late blight resistance protein homolog R1A-10 (LOC107813711), mRNA %28XM_016639010.1,XP_016494496.1%29;evalue=0.00;cov=8.3136
NbLab360C00	61294840	61295556	-	ID=NbL00g04580.1;Parent=NbL00g04580;RPKM=0.0819;Note=PREDICTED: Nicotiana attenuata TMV resistance protein N-like (LOC109211793), mRNA %28XM_019375373.1,XP_019230918.1%29;evalue=0.00;cov=6.6685
NbLab360C00	61802292	61803674	+	ID=NbL00g04590.1;Parent=NbL00g04590;RPKM=0.4167;Note=PREDICTED: Nicotiana tabacum putative late blight resistance protein homolog R1B-16 (LOC107794114), transcript variant X4, mRNA %28XM_016616578.1,XP_016472064.1%29;evalue=0.00;cov=33.9120
NbLab360C00	61976474	61977518	-	ID=NbL00g04600.1;Parent=NbL00g04600;RPKM=0.4126;Note=PREDICTED: Nicotiana tabacum TMV resistance protein N-like (LOC107773410), mRNA %28XM_016592834.1,XP_016448320.1%29;evalue=0.00;cov=33.5844
NbLab360C00	62052166	62053303	-	ID=NbL00g04610.1;Parent=NbL00g04610;RPKM=0.0683;Note=PREDICTED: Nicotiana sylvestris putative late blight resistance protein homolog R1B-23 (LOC104236270), mRNA %28XM_009790160.1,XP_009788462.1%29;evalue=0.00;cov=5.5563
NbLab360C00	62472505	62473729	+	ID=NbL00g04620.1;Parent=NbL00g04620;RPKM=0.0996;Note=PREDICTED: Nicotiana tomentosiformis cellulose synthase A catalytic subunit 3 [UDP-forming] (LOC104097033), transcript variant X2, mRNA %28XM_009603540.3,XP_009601835.1%29;evalue=0.00;cov=8.1071
NbLab360C00	63029093	63033323	+	ID=NbL00g04630.1;Parent=NbL00g04630;RPKM=0.0308;Note=PREDICTED: Nicotiana attenuata putative disease resistance protein At1g50180 (LOC109228662), mRNA %28XM_019393819.1,XP_019249364.1%29;evalue=0.00;cov=2.5092
NbLab360C00	63077751	63080342	+	ID=NbL00g04640.1;Parent=NbL00g04640;RPKM=0.9217;Note=PREDICTED: Nicotiana tomentosiformis photosynthetic NDH subunit of lumenal location 5, chloroplastic-like (LOC104109037), mRNA %28XM_009618216.3,XP_009616511.1%29;evalue=0.00;cov=75.0141
NbLab360C00	63723810	63725454	-	ID=NbL00g04650.1;Parent=NbL00g04650;RPKM=0.3317;Note=PREDICTED: Nicotiana tabacum GDSL esterase/lipase At5g62930 (LOC107802525), mRNA %28XM_016626043.1,XP_016481529.1%29;evalue=0.00;cov=26.9992
NbLab360C00	63998013	64000904	-	ID=NbL00g04660.1;Parent=NbL00g04660;RPKM=0.0635;Note=PREDICTED: Nicotiana tabacum putative late blight resistance protein homolog R1B-14 (LOC107830128), mRNA %28XM_016657609.1,XP_016513095.1%29;evalue=0.00;cov=5.1693
NbLab360C00	64216438	64218182	+	ID=NbL00g04670.1;Parent=NbL00g04670;RPKM=0.1117;Note=PREDICTED: Nicotiana tomentosiformis TMV resistance protein N-like (LOC104113607), transcript variant X1, mRNA %28XM_009623820.3,XP_009622115.1%29;evalue=0.00;cov=9.0949
NbLab360C00	64219551	64220362	-	ID=NbL00g04680.1;Parent=NbL00g04680;RPKM=0.0605;Note=PREDICTED: Nicotiana tomentosiformis disease resistance protein At4g27190-like (LOC104087430), mRNA %28XM_009591890.3,XP_009590185.1%29;evalue=0.00;cov=4.9254
NbLab360C00	64375168	64378014	-	ID=NbL00g04690.1;Parent=NbL00g04690;RPKM=0.5931;Note=PREDICTED: Nicotiana attenuata probable disease resistance protein At5g66900 (LOC109233194), mRNA %28XM_019398978.1,XP_019254523.1%29;evalue=0.00;cov=48.2762
NbLab360C01	40420	44610	+	ID=NbL01g00010.1;Parent=NbL01g00010;RPKM=0.1002;Note=PREDICTED: Nicotiana tabacum 40S ribosomal protein S15-like (LOC107791201), mRNA %28XM_016613219.1,XP_016468705.1%29;evalue=0.00;cov=8.1514
NbLab360C01	106446	115627	+	ID=NbL01g00030.1;Parent=NbL01g00030;RPKM=0.1802;Note=PREDICTED: Nicotiana attenuata eukaryotic translation initiation factor 2 subunit gamma-like (LOC109220875), transcript variant X1, mRNA %28XM_019385343.1,XP_019240888.1%29;evalue=0.00;cov=14.6638
NbLab360C01	135315	146170	+	ID=NbL01g00040.1;Parent=NbL01g00040;RPKM=0.3949;Note=PREDICTED: Nicotiana sylvestris DNA polymerase V-like (LOC104237884), transcript variant X3, mRNA %28XM_009792111.1,XP_009790413.1%29;evalue=0.00;cov=32.1441
NbLab360C01	219638	223973	-	ID=NbL01g00060.1;Parent=NbL01g00060;RPKM=0.8157;Note=PREDICTED: Nicotiana attenuata transcription factor GTE7-like (LOC109219726), mRNA %28XM_019384197.1,XP_019239742.1%29;evalue=0.00;cov=66.3917
NbLab360C01	239226	240729	+	ID=NbL01g00070.1;Parent=NbL01g00070;RPKM=0.4436;Note=PREDICTED: Nicotiana attenuata uncharacterized LOC109210523 (LOC109210523), ncRNA %28XR_002065569.1,%29;evalue=0.00;cov=36.1082
NbLab360C01	253534	254811	-	ID=NbL01g00080.1;Parent=NbL01g00080;RPKM=0.0252;Note=PREDICTED: Nicotiana tomentosiformis uncharacterized LOC104094440 (LOC104094440), ncRNA %28XR_685898.3,%29;evalue=0.00;cov=2.0523
NbLab360C01	277390	280199	-	ID=NbL01g00100.1;Parent=NbL01g00100;RPKM=4.4755;Note=PREDICTED: Nicotiana tabacum multiple organellar RNA editing factor 1, mitochondrial-like (LOC107823726), mRNA %28XM_016650415.1,XP_016505901.1%29;evalue=0.00;cov=364.2573
NbLab360C01	372970	375425	-	ID=NbL01g00110.1;Parent=NbL01g00110;RPKM=0.9677;Note=PREDICTED: Nicotiana tabacum uncharacterized LOC107824885 (LOC107824885), mRNA %28XM_016651692.1,XP_016507178.1%29;evalue=0.00;cov=78.7600
NbLab360C01	450566	462264	+	ID=NbL01g00120.1;Parent=NbL01g00120;RPKM=1.2713;Note=PREDICTED: Nicotiana tomentosiformis fatty acid amide hydrolase-like (LOC104094026), transcript variant X2, mRNA %28XM_009599883.3,XP_009598178.1%29;evalue=0.00;cov=103.4694
NbLab360C01	501553	512103	+	ID=NbL01g00130.1;Parent=NbL01g00130;RPKM=3.3918;Note=PREDICTED: Nicotiana attenuata fatty acid amide hydrolase-like (LOC109214935), transcript variant X2, mRNA %28XM_019378910.1,XP_019234455.1%29;evalue=0.00;cov=276.0617
NbLab360C01	517473	538120	+	ID=NbL01g00140.1;Parent=NbL01g00140;RPKM=5.2483;Note=PREDICTED: Nicotiana sylvestris fatty acid amide hydrolase-like (LOC104223215), transcript variant X2, mRNA %28XM_009774597.1,XP_009772899.1%29;evalue=0.00;cov=427.1613
NbLab360C01	538294	542669	+	ID=NbL01g00150.1;Parent=NbL01g00150;RPKM=1.4785;Note=PREDICTED: Nicotiana attenuata protein trichome birefringence-like 12 (LOC109214940), transcript variant X1, mRNA %28XM_019378917.1,XP_019234462.1%29;evalue=0.00;cov=120.3329
NbLab360C01	561262	565278	+	ID=NbL01g00180.1;Parent=NbL01g00180;RPKM=0.2100;Note=PREDICTED: Nicotiana tomentosiformis peptide methionine sulfoxide reductase B5-like (LOC104105311), transcript variant X1, mRNA %28XM_009613570.3,XP_009611865.1%29;evalue=0.00;cov=17.0930
NbLab360C01	589593	599895	+	ID=NbL01g00190.1;Parent=NbL01g00190;RPKM=6.6192;Note=PREDICTED: Nicotiana tabacum probable sphingolipid transporter spinster homolog 2 (LOC107792726), mRNA %28XM_016614962.1,XP_016470448.1%29;evalue=0.00;cov=538.7363
NbLab360C01	600823	604448	-	ID=NbL01g00200.1;Parent=NbL01g00200;RPKM=20.6173;Note=PREDICTED: Nicotiana tabacum soluble inorganic pyrophosphatase 6, chloroplastic-like (LOC107792725), mRNA %28XM_016614961.1,XP_016470447.1%29;evalue=0.00;cov=1678.0387
NbLab360C01	613521	628220	+	ID=NbL01g00210.1;Parent=NbL01g00210;RPKM=1.3014;Note=PREDICTED: Nicotiana tabacum probable protein S-acyltransferase 23 (LOC107806547), transcript variant X2, misc_RNA %28XR_001652688.1,%29;evalue=0.00;cov=105.9214
NbLab360C01	633341	636663	-	ID=NbL01g00220.1;Parent=NbL01g00220;RPKM=18.0334;Note=PREDICTED: Nicotiana sylvestris L-galactose dehydrogenase (LOC104219974), mRNA %28XM_009770743.1,XP_009769045.1%29;evalue=0.00;cov=1467.7377
NbLab360C01	647513	651826	+	ID=NbL01g00230.1;Parent=NbL01g00230;RPKM=0.1262;Note=PREDICTED: Nicotiana attenuata uncharacterized LOC109242730 (LOC109242730), mRNA %28XM_019409579.1,XP_019265124.1%29;evalue=0.00;cov=10.2708
NbLab360C01	666358	670279	+	ID=NbL01g00240.1;Parent=NbL01g00240;RPKM=0.0373;Note=PREDICTED: Nicotiana tabacum transcription factor bHLH18-like (LOC107804684), mRNA %28XM_016628610.1,XP_016484096.1%29;evalue=0.00;cov=3.0346
NbLab360C01	705906	720911	+	ID=NbL01g00250.1;Parent=NbL01g00250;RPKM=1.1193;Note=PREDICTED: Nicotiana attenuata uncharacterized LOC109213585 (LOC109213585), mRNA %28XM_019377402.1,XP_019232947.1%29;evalue=0.00;cov=91.1003
NbLab360C01	731332	733683	+	ID=NbL01g00260.1;Parent=NbL01g00260;RPKM=2.3538;Note=PREDICTED: Nicotiana attenuata agamous-like MADS-box protein AGL29 (LOC109220973), mRNA %28XM_019385440.1,XP_019240985.1%29;evalue=0.00;cov=191.5784
NbLab360C01	755085	758700	+	ID=NbL01g00270.1;Parent=NbL01g00270;RPKM=1.6255;Note=PREDICTED: Nicotiana tabacum receptor-like protein kinase HAIKU2 (LOC107804687), mRNA %28XM_016628613.1,XP_016484099.1%29;evalue=0.00;cov=132.3007
NbLab360C01	760761	762838	-	ID=NbL01g00280.1;Parent=NbL01g00280;RPKM=0.1577;Note=PREDICTED: Nicotiana tomentosiformis pre-mRNA-splicing factor CWC22 homolog (LOC104109277), mRNA %28XM_009618521.3,XP_009616816.1%29;evalue=0.00;cov=12.8349
NbLab360C01	773260	777786	-	ID=NbL01g00290.1;Parent=NbL01g00290;RPKM=0.7983;Note=PREDICTED: Nicotiana sylvestris uncharacterized LOC104212529 (LOC104212529), mRNA %28XM_009761823.1,XP_009760125.1%29;evalue=0.00;cov=64.9738
NbLab360C01	780607	783861	+	ID=NbL01g00300.1;Parent=NbL01g00300;RPKM=2.2881;Note=PREDICTED: Nicotiana attenuata uncharacterized LOC109235850 (LOC109235850), transcript variant X2, mRNA %28XM_019402159.1,XP_019257704.1%29;evalue=0.00;cov=186.2250
NbLab360C01	784757	791725	-	ID=NbL01g00310.1;Parent=NbL01g00310;RPKM=11.0109;Note=PREDICTED: Nicotiana tomentosiformis DUF21 domain-containing protein At4g33700 (LOC104103364), mRNA %28XM_009611263.3,XP_009609558.1%29;evalue=0.00;cov=896.1795
NbLab360C01	834943	839892	+	ID=NbL01g00320.1;Parent=NbL01g00320;RPKM=9.3179;Note=PREDICTED: Nicotiana sylvestris uncharacterized protein At3g49720-like (LOC104236044), transcript variant X2, mRNA %28XM_009789888.1,XP_009788190.1%29;evalue=0.00;cov=758.3817
NbLab360C01	858774	865368	+	ID=NbL01g00340.1;Parent=NbL01g00340;RPKM=2.9613;Note=PREDICTED: Nicotiana attenuata protein trichome birefringence-like 13 (LOC109211140), transcript variant X1, mRNA %28XM_019374639.1,XP_019230184.1%29;evalue=0.00;cov=241.0239
NbLab360C01	866196	867131	+	ID=NbL01g00350.1;Parent=NbL01g00350;RPKM=143.6331;Note=PREDICTED: Nicotiana attenuata pathogenesis-related leaf protein 4-like (LOC109211138), mRNA %28XM_019374637.1,XP_019230182.1%29;evalue=0.00;cov=11690.2998
NbLab360C01	905576	914500	+	ID=NbL01g00380.1;Parent=NbL01g00380;RPKM=0.0331;Note=PREDICTED: Nicotiana tomentosiformis DNA primase small subunit (LOC104099070), transcript variant X2, mRNA %28XM_009605958.3,XP_009604253.1%29;evalue=0.00;cov=2.6975
NbLab360C01	960199	961610	-	ID=NbL01g00390.1;Parent=NbL01g00390;RPKM=0.2088;Note=PREDICTED: Nicotiana tomentosiformis probable xyloglucan endotransglucosylase/hydrolase protein 10 (LOC104100219), mRNA %28XM_009607403.3,XP_009605698.1%29;evalue=0.00;cov=16.9908
NbLab360C01	968672	970685	-	ID=NbL01g00400.1;Parent=NbL01g00400;RPKM=0.3317;Note=PREDICTED: Nicotiana tomentosiformis uncharacterized LOC117279998 (LOC117279998), mRNA %28XM_033659651.1,XP_033515542.1%29;evalue=0.00;cov=26.9933
NbLab360C01	990770	995622	+	ID=NbL01g00410.1;Parent=NbL01g00410;RPKM=1.7731;Note=PREDICTED: Nicotiana sylvestris dentin sialophosphoprotein (LOC104230006), mRNA %28XM_009782740.1,XP_009781042.1%29;evalue=0.00;cov=144.3124
NbLab360C01	1010118	1012354	-	ID=NbL01g00420.1;Parent=NbL01g00420;RPKM=0.9202;Note=PREDICTED: Nicotiana attenuata uncharacterized LOC109233081 (LOC109233081), mRNA %28XM_019398840.1,XP_019254385.1%29;evalue=0.00;cov=74.8922
NbLab360C01	1139738	1143676	+	ID=NbL01g00480.1;Parent=NbL01g00480;RPKM=0.0539;Note=PREDICTED: Nicotiana sylvestris uncharacterized LOC104224755 (LOC104224755), mRNA %28XM_009776453.1,XP_009774755.1%29;evalue=0.00;cov=4.3857
NbLab360C01	1153428	1166314	+	ID=NbL01g00490.1;Parent=NbL01g00490;RPKM=0.1230;Note=PREDICTED: Nicotiana attenuata serine/threonine-protein kinase TOR (LOC109208101), transcript variant X1, mRNA %28XM_019371138.1,XP_019226683.1%29;evalue=0.00;cov=10.0073
NbLab360C01	1166470	1190469	+	ID=NbL01g00500.1;Parent=NbL01g00500;RPKM=1.2002;Note=PREDICTED: Nicotiana sylvestris serine/threonine-protein kinase TOR (LOC104242814), transcript variant X6, mRNA %28XM_009797907.1,XP_009796209.1%29;evalue=0.00;cov=97.6811
NbLab360C01	1192632	1196726	+	ID=NbL01g00510.1;Parent=NbL01g00510;RPKM=2.1708;Note=PREDICTED: Nicotiana tabacum pyruvate kinase isozyme A, chloroplastic-like (LOC107824278), mRNA %28XM_016651028.1,XP_016506514.1%29;evalue=0.00;cov=176.6791
NbLab360C01	1204112	1215277	-	ID=NbL01g00520.1;Parent=NbL01g00520;RPKM=1.3582;Note=PREDICTED: Nicotiana attenuata rRNA-processing protein UTP23 homolog (LOC109242872), mRNA %28XM_019409751.1,XP_019265296.1%29;evalue=0.00;cov=110.5400
NbLab360C01	1244427	1261812	-	ID=NbL01g00530.1;Parent=NbL01g00530;RPKM=7.2634;Note=PREDICTED: Nicotiana sylvestris E3 ubiquitin-protein ligase UPL3-like (LOC104222160), mRNA %28XM_009773353.1,XP_009771655.1%29;evalue=0.00;cov=591.1720
NbLab360C01	1323998	1329653	+	ID=NbL01g00540.1;Parent=NbL01g00540;RPKM=65.7291;Note=PREDICTED: Nicotiana sylvestris L-ascorbate peroxidase 3, peroxisomal (LOC104249656), transcript variant X1, mRNA XM_009806132.1 PREDICTED: Nicotiana sylvestris L-ascorbate peroxidase 3, peroxisomal (LOC104249656), transcript variant X2, mRNA %28XM_009806131.1,XP_009804433.1%29;evalue=0.00;cov=5349.6913
NbLab360C01	1355526	1357409	+	ID=NbL01g00550.1;Parent=NbL01g00550;RPKM=7.2288;Note=PREDICTED: Nicotiana tabacum myb-related protein 308-like (LOC107829396), mRNA %28XM_016656867.1,XP_016512353.1%29;evalue=0.00;cov=588.3559
NbLab360C01	1494885	1502537	-	ID=NbL01g00570.1;Parent=NbL01g00570;RPKM=0.4813;Note=PREDICTED: Nicotiana attenuata protein prenyltransferase alpha subunit repeat-containing protein 1 (LOC109207479), mRNA %28XM_019370409.1,XP_019225954.1%29;evalue=0.00;cov=39.1764
NbLab360C01	1580897	1583112	-	ID=NbL01g00580.1;Parent=NbL01g00580;RPKM=1.5956;Note=PREDICTED: Nicotiana tabacum actin-depolymerizing factor 5-like (LOC107815511), mRNA %28XM_016641099.1,XP_016496585.1%29;evalue=0.00;cov=129.8661
NbLab360C01	1591769	1597427	-	ID=NbL01g00590.1;Parent=NbL01g00590;RPKM=6.8609;Note=PREDICTED: Nicotiana attenuata CTL-like protein DDB_G0288717 (LOC109207476), mRNA %28XM_019370406.1,XP_019225951.1%29;evalue=0.00;cov=558.4047
NbLab360C01	1605874	1610917	-	ID=NbL01g00600.1;Parent=NbL01g00600;RPKM=8.4216;Note=PREDICTED: Nicotiana tomentosiformis peptidyl-prolyl cis-trans isomerase CYP21-1 (LOC104094386), mRNA %28XM_009600308.3,XP_009598603.1%29;evalue=0.00;cov=685.4350
NbLab360C01	1714326	1718252	+	ID=NbL01g00610.1;Parent=NbL01g00610;RPKM=12.7393;Note=PREDICTED: Nicotiana tabacum protein NUCLEAR FUSION DEFECTIVE 4-like (LOC107815514), mRNA %28XM_016641103.1,XP_016496589.1%29;evalue=0.00;cov=1036.8499
NbLab360C01	1728832	1732264	+	ID=NbL01g00620.1;Parent=NbL01g00620;RPKM=0.0928;Note=PREDICTED: Nicotiana attenuata anti-sigma-I factor RsgI6 (LOC109235440), transcript variant X1, mRNA %28XM_019401551.1,XP_019257096.1%29;evalue=0.00;cov=7.5514
NbLab360C01	1734448	1740210	-	ID=NbL01g00630.1;Parent=NbL01g00630;RPKM=4.3945;Note=PREDICTED: Nicotiana tomentosiformis thaumatin-like protein 1 (LOC104113612), mRNA %28XM_009623827.3,XP_009622122.1%29;evalue=0.00;cov=357.6723
NbLab360C01	1760729	1775631	-	ID=NbL01g00640.1;Parent=NbL01g00640;RPKM=0.2812;Note=PREDICTED: Nicotiana tabacum thaumatin-like protein 1b (LOC107828042), mRNA %28XM_016655289.1,XP_016510775.1%29;evalue=0.00;cov=22.8889
NbLab360C01	1812173	1818345	+	ID=NbL01g00650.1;Parent=NbL01g00650;RPKM=4.4978;Note=PREDICTED: Nicotiana attenuata auxin transporter-like protein 2 (LOC109228939), mRNA %28XM_019394206.1,XP_019249751.1%29;evalue=0.00;cov=366.0775
NbLab360C01	1855621	1856440	+	ID=NbL01g00660.1;Parent=NbL01g00660;RPKM=5.1714;Note=PREDICTED: Nicotiana attenuata uncharacterized protein At4g04775-like (LOC109219505), mRNA %28XM_019383965.1,XP_019239510.1%29;evalue=0.00;cov=420.8963
NbLab360C01	1856687	1860314	-	ID=NbL01g00670.1;Parent=NbL01g00670;RPKM=0.0892;Note=PREDICTED: Nicotiana attenuata uncharacterized LOC109226193 (LOC109226193), mRNA %28XM_019390986.1,XP_019246531.1%29;evalue=0.00;cov=7.2583
NbLab360C01	1864054	1865480	+	ID=NbL01g00680.1;Parent=NbL01g00680;RPKM=35.3551;Note=Nicotiana sylvestris glycine-rich protein 2 (GRP-2), mRNA X60007.1 N.sylvestris mRNA for glycine rich protein 2 (GRP2) %28NM_001311181.1,NP_001298110.1%29;evalue=0.00;cov=2877.5543
NbLab360C01	1866808	1869859	-	ID=NbL01g00690.1;Parent=NbL01g00690;RPKM=0.1092;Note=PREDICTED: Nicotiana sylvestris uncharacterized LOC104218378 (LOC104218378), mRNA %28XM_009768856.1,XP_009767158.1%29;evalue=0.00;cov=8.8902
NbLab360C01	1901513	1907836	-	ID=NbL01g00700.1;Parent=NbL01g00700;RPKM=5.6177;Note=PREDICTED: Nicotiana attenuata translocase of chloroplast 120, chloroplastic-like (LOC109212899), transcript variant X2, mRNA %28XM_019376627.1,XP_019232172.1%29;evalue=0.00;cov=457.2234
NbLab360C01	1956743	1957648	-	ID=NbL01g00710.1;Parent=NbL01g00710;RPKM=0.4678;Note=PREDICTED: Nicotiana tomentosiformis uncharacterized LOC104107425 (LOC104107425), mRNA %28XM_009616225.3,XP_009614520.1%29;evalue=0.00;cov=38.0727
NbLab360C01	1988904	1996419	-	ID=NbL01g00720.1;Parent=NbL01g00720;RPKM=0.2936;Note=PREDICTED: Nicotiana tomentosiformis uncharacterized LOC104107425 (LOC104107425), mRNA %28XM_009616225.3,XP_009614520.1%29;evalue=0.00;cov=23.8982
NbLab360C01	2026883	2031014	-	ID=NbL01g00730.1;Parent=NbL01g00730;RPKM=3.9632;Note=PREDICTED: Nicotiana sylvestris uncharacterized LOC104230542 (LOC104230542), mRNA %28XM_009783376.1,XP_009781678.1%29;evalue=0.00;cov=322.5685
NbLab360C01	2035894	2039515	-	ID=NbL01g00740.1;Parent=NbL01g00740;RPKM=11.0544;Note=PREDICTED: Nicotiana attenuata eukaryotic translation initiation factor 4B3 (LOC109213167), mRNA %28XM_019376922.1,XP_019232467.1%29;evalue=0.00;cov=899.7140
NbLab360C01	2057597	2058450	-	ID=NbL01g00750.1;Parent=NbL01g00750;RPKM=1.3725;Note=PREDICTED: Nicotiana attenuata probable magnesium transporter NIPA6 (LOC109213165), mRNA %28XM_019376921.1,XP_019232466.1%29;evalue=0.00;cov=111.7108
NbLab360C01	2098260	2100002	-	ID=NbL01g00760.1;Parent=NbL01g00760;RPKM=5.9948;Note=PREDICTED: Nicotiana tabacum peptidyl-prolyl cis-trans isomerase-like (LOC107792692), mRNA %28XM_016614927.1,XP_016470413.1%29;evalue=0.00;cov=487.9179
NbLab360C01	2114806	2117278	-	ID=NbL01g00770.1;Parent=NbL01g00770;RPKM=10.8442;Note=PREDICTED: Nicotiana tabacum proline-rich protein 4-like (LOC107792693), mRNA %28XM_016614928.1,XP_016470414.1%29;evalue=0.00;cov=882.6105
NbLab360C01	2121721	2130243	-	ID=NbL01g00780.1;Parent=NbL01g00780;RPKM=0.6434;Note=PREDICTED: Nicotiana attenuata translocon-associated protein subunit alpha-like (LOC109211217), transcript variant X1, mRNA %28XM_019374721.1,XP_019230266.1%29;evalue=0.00;cov=52.3694
NbLab360C01	2160515	2175389	-	ID=NbL01g00790.1;Parent=NbL01g00790;RPKM=5.5310;Note=PREDICTED: Nicotiana tabacum protein XAP5 CIRCADIAN TIMEKEEPER (LOC107785098), mRNA %28XM_016606324.1,XP_016461810.1%29;evalue=0.00;cov=450.1679
NbLab360C01	2188891	2193949	+	ID=NbL01g00800.1;Parent=NbL01g00800;RPKM=1.6239;Note=PREDICTED: Nicotiana attenuata transcription factor bHLH121-like (LOC109242725), mRNA %28XM_019409575.1,XP_019265120.1%29;evalue=0.00;cov=132.1667
NbLab360C01	2231940	2236754	+	ID=NbL01g00810.1;Parent=NbL01g00810;RPKM=151.3113;Note=PREDICTED: Nicotiana tomentosiformis triosephosphate isomerase, chloroplastic (LOC104104326), mRNA %28XM_009612379.3,XP_009610674.1%29;evalue=0.00;cov=12315.2286
NbLab360C01	2256918	2261930	+	ID=NbL01g00820.1;Parent=NbL01g00820;RPKM=1.8978;Note=PREDICTED: Nicotiana sylvestris alkaline/neutral invertase CINV1-like (LOC104247337), mRNA %28XM_009803318.1,XP_009801620.1%29;evalue=0.00;cov=154.4643
NbLab360C01	2292205	2300918	+	ID=NbL01g00830.1;Parent=NbL01g00830;RPKM=0.6694;Note=PREDICTED: Nicotiana tomentosiformis ER lumen protein-retaining receptor erd-2.2-like (LOC104112988), mRNA %28XM_009623045.3,XP_009621340.1%29;evalue=0.00;cov=54.4842
NbLab360C01	2316891	2319159	+	ID=NbL01g00840.1;Parent=NbL01g00840;RPKM=58.3696;Note=PREDICTED: Nicotiana attenuata snakin-2 (LOC109217209), mRNA %28XM_019381432.1,XP_019236977.1%29;evalue=0.00;cov=4750.7015
NbLab360C01	2341044	2346639	-	ID=NbL01g00850.1;Parent=NbL01g00850;RPKM=21.1352;Note=PREDICTED: Nicotiana sylvestris 5'-methylthioadenosine/S-adenosylhomocysteine nucleosidase 2 (LOC104245452), mRNA %28XM_009801060.1,XP_009799362.1%29;evalue=0.00;cov=1720.1978
NbLab360C01	2359287	2381926	-	ID=NbL01g00860.1;Parent=NbL01g00860;RPKM=0.6896;Note=PREDICTED: Nicotiana attenuata COBRA-like protein 1 (LOC109232292), mRNA %28XM_019398010.1,XP_019253555.1%29;evalue=0.00;cov=56.1225
NbLab360C01	2439590	2452115	+	ID=NbL01g00870.1;Parent=NbL01g00870;RPKM=1.0067;Note=PREDICTED: Nicotiana sylvestris pentatricopeptide repeat-containing protein MRL1, chloroplastic (LOC104245448), transcript variant X1, mRNA %28XM_009801055.1,XP_009799357.1%29;evalue=0.00;cov=81.9379
NbLab360C01	2574241	2577425	+	ID=NbL01g00920.1;Parent=NbL01g00920;RPKM=0.0461;Note=PREDICTED: Nicotiana attenuata uncharacterized LOC109236589 (LOC109236589), mRNA %28XM_019402786.1,XP_019258331.1%29;evalue=0.00;cov=3.7486
NbLab360C01	2584662	2590580	+	ID=NbL01g00930.1;Parent=NbL01g00930;RPKM=0.3309;Note=PREDICTED: Nicotiana attenuata uncharacterized LOC109243536 (LOC109243536), ncRNA %28XR_002070577.1,%29;evalue=0.00;cov=26.9306
NbLab360C01	2600558	2610217	+	ID=NbL01g00940.1;Parent=NbL01g00940;RPKM=1.8729;Note=PREDICTED: Nicotiana attenuata uncharacterized LOC109241779 (LOC109241779), mRNA %28XM_019408552.1,XP_019264097.1%29;evalue=0.00;cov=152.4325
NbLab360C01	2621116	2621901	+	ID=NbL01g00950.1;Parent=NbL01g00950;RPKM=2.4650;Note=PREDICTED: Nicotiana attenuata auxin-induced protein 15A-like (LOC109239697), mRNA %28XM_019406286.1,XP_019261831.1%29;evalue=0.00;cov=200.6236
NbLab360C01	2779422	2783588	-	ID=NbL01g00970.1;Parent=NbL01g00970;RPKM=0.2102;Note=PREDICTED: Nicotiana sylvestris probable ribosome-binding factor A, chloroplastic (LOC104226424), mRNA %28XM_009778421.1,XP_009776723.1%29;evalue=0.00;cov=17.1095
NbLab360C01	2811346	2815536	+	ID=NbL01g00980.1;Parent=NbL01g00980;RPKM=21.9629;Note=PREDICTED: Nicotiana tabacum peptidyl-prolyl cis-trans isomerase Pin1 (LOC107782152), mRNA %28XM_016602996.1,XP_016458482.1%29;evalue=0.00;cov=1787.5628
NbLab360C01	2824744	2826841	+	ID=NbL01g00990.1;Parent=NbL01g00990;RPKM=13.3461;Note=PREDICTED: Nicotiana tabacum amidophosphoribosyltransferase, chloroplastic-like (LOC107782151), mRNA %28XM_016602995.1,XP_016458481.1%29;evalue=0.00;cov=1086.2362
NbLab360C01	2828067	2834939	-	ID=NbL01g01000.1;Parent=NbL01g01000;RPKM=4.3218;Note=PREDICTED: Nicotiana tabacum tRNA-dihydrouridine(47) synthase [NAD(P)(+)]-like (LOC107782150), mRNA %28XM_016602994.1,XP_016458480.1%29;evalue=0.00;cov=351.7542
NbLab360C01	2837925	2841914	-	ID=NbL01g01010.1;Parent=NbL01g01010;RPKM=0.3079;Note=PREDICTED: Nicotiana tomentosiformis probable transcription factor PosF21 (LOC104117910), transcript variant X3, misc_RNA %28XR_004512493.1,%29;evalue=0.00;cov=25.0617
NbLab360C01	2878317	2880997	-	ID=NbL01g01020.1;Parent=NbL01g01020;RPKM=0.3834;Note=PREDICTED: Nicotiana tabacum protein BASIC PENTACYSTEINE4-like (LOC107767966), mRNA %28XM_016587071.1,XP_016442557.1%29;evalue=0.00;cov=31.2088
NbLab360C01	2899132	2917048	+	ID=NbL01g01030.1;Parent=NbL01g01030;RPKM=1.9330;Note=PREDICTED: Nicotiana tabacum polyprenol reductase 2-like (LOC107767964), transcript variant X4, mRNA %28XM_016587069.1,XP_016442555.1%29;evalue=0.00;cov=157.3245
NbLab360C01	2917110	2920888	-	ID=NbL01g01040.1;Parent=NbL01g01040;RPKM=14.4136;Note=PREDICTED: Nicotiana tabacum NADP-dependent D-sorbitol-6-phosphate dehydrogenase-like (LOC107767965), mRNA %28XM_016587070.1,XP_016442556.1%29;evalue=0.00;cov=1173.1246
NbLab360C01	2928327	2932511	-	ID=NbL01g01050.1;Parent=NbL01g01050;RPKM=47.3938;Note=PREDICTED: Nicotiana attenuata arginine decarboxylase (LOC109219675), mRNA %28XM_019384422.1,XP_019239967.1%29;evalue=0.00;cov=3857.3793
NbLab360C01	3012054	3016111	-	ID=NbL01g01070.1;Parent=NbL01g01070;RPKM=33.9296;Note=PREDICTED: Nicotiana tabacum V-type proton ATPase 16 kDa proteolipid subunit (LOC107774987), mRNA %28XM_016594648.1,XP_016450134.1%29;evalue=0.00;cov=2761.5287
NbLab360C01	3031593	3042245	+	ID=NbL01g01080.1;Parent=NbL01g01080;RPKM=0.1853;Note=PREDICTED: Nicotiana tabacum ubiquitin fusion degradation protein 1 homolog (LOC107774986), mRNA %28XM_016594647.1,XP_016450133.1%29;evalue=0.00;cov=15.0854
NbLab360C01	3050110	3054578	+	ID=NbL01g01100.1;Parent=NbL01g01100;RPKM=0.3660;Note=PREDICTED: Nicotiana attenuata NADH dehydrogenase [ubiquinone] 1 beta subcomplex subunit 9-like (LOC109222062), transcript variant X2, mRNA %28XM_019387161.1,XP_019242706.1%29;evalue=0.00;cov=29.7914
NbLab360C01	3078252	3085175	-	ID=NbL01g01110.1;Parent=NbL01g01110;RPKM=0.0719;Note=PREDICTED: Nicotiana attenuata kinesin-like protein KIN-7E (LOC109222932), transcript variant X3, mRNA %28XM_019387354.1,XP_019242899.1%29;evalue=0.00;cov=5.8521
NbLab360C01	3132151	3157034	+	ID=NbL01g01120.1;Parent=NbL01g01120;RPKM=0.3689;Note=PREDICTED: Nicotiana tabacum B-box zinc finger protein 19-like (LOC107771491), transcript variant X1, mRNA %28XM_016590865.1,XP_016446351.1%29;evalue=0.00;cov=30.0225
NbLab360C01	3159128	3163408	-	ID=NbL01g01130.1;Parent=NbL01g01130;RPKM=34.1469;Note=PREDICTED: Nicotiana sylvestris fructose-bisphosphate aldolase 1, chloroplastic-like (LOC104217906), mRNA %28XM_009768249.1,XP_009766551.1%29;evalue=0.00;cov=2779.2205
NbLab360C01	3184584	3193934	-	ID=NbL01g01140.1;Parent=NbL01g01140;RPKM=1.1501;Note=PREDICTED: Nicotiana sylvestris endoglucanase 24-like (LOC104248080), mRNA %28XM_009804270.1,XP_009802572.1%29;evalue=0.00;cov=93.6031
NbLab360C01	3222242	3226196	+	ID=NbL01g01150.1;Parent=NbL01g01150;RPKM=4.4075;Note=PREDICTED: Nicotiana attenuata protein FMP32, mitochondrial-like (LOC109224236), mRNA %28XM_019388844.1,XP_019244389.1%29;evalue=0.00;cov=358.7260
NbLab360C01	3233893	3235743	-	ID=NbL01g01160.1;Parent=NbL01g01160;RPKM=2.5377;Note=PREDICTED: Nicotiana attenuata GATA transcription factor 5-like (LOC109224299), mRNA %28XM_019388903.1,XP_019244448.1%29;evalue=0.00;cov=206.5398
NbLab360C01	3266273	3272907	+	ID=NbL01g01170.1;Parent=NbL01g01170;RPKM=7.2394;Note=PREDICTED: Nicotiana attenuata SH3 domain-containing protein 2 (LOC109232374), mRNA %28XM_019398112.1,XP_019253657.1%29;evalue=0.00;cov=589.2126
NbLab360C01	3273585	3282839	-	ID=NbL01g01180.1;Parent=NbL01g01180;RPKM=5.1756;Note=PREDICTED: Nicotiana sylvestris squalene synthase (LOC104248076), mRNA %28XM_009804266.1,XP_009802568.1%29;evalue=0.00;cov=421.2439
NbLab360C01	3315547	3324242	+	ID=NbL01g01200.1;Parent=NbL01g01200;RPKM=1.6355;Note=PREDICTED: Nicotiana attenuata protein DETOXIFICATION 46, chloroplastic-like (LOC109224422), mRNA %28XM_019389018.1,XP_019244563.1%29;evalue=0.00;cov=133.1149
NbLab360C01	3324405	3328435	-	ID=NbL01g01210.1;Parent=NbL01g01210;RPKM=9.6980;Note=PREDICTED: Nicotiana tomentosiformis uncharacterized LOC104090505 (LOC104090505), transcript variant X2, mRNA %28XM_009595607.3,XP_009593902.1%29;evalue=0.00;cov=789.3237
NbLab360C01	3370001	3372771	-	ID=NbL01g01220.1;Parent=NbL01g01220;RPKM=0.1572;cov=12.7911
NbLab360C01	3411105	3422735	+	ID=NbL01g01230.1;Parent=NbL01g01230;RPKM=0.4051;Note=PREDICTED: Nicotiana attenuata kinesin-like protein KIN-7D, mitochondrial (LOC109217263), transcript variant X4, mRNA %28XM_019381494.1,XP_019237039.1%29;evalue=0.00;cov=32.9686
NbLab360C01	3434750	3438823	-	ID=NbL01g01240.1;Parent=NbL01g01240;RPKM=0.3761;Note=PREDICTED: Nicotiana tabacum B-box zinc finger protein 20-like (LOC107797652), mRNA %28XM_016620558.1,XP_016476044.1%29;evalue=0.00;cov=30.6140
NbLab360C01	3480710	3489011	+	ID=NbL01g01250.1;Parent=NbL01g01250;RPKM=1.5228;Note=PREDICTED: Nicotiana tabacum uncharacterized LOC107797670 (LOC107797670), transcript variant X2, mRNA %28XM_016620586.1,XP_016476072.1%29;evalue=0.00;cov=123.9382
NbLab360C01	3540965	3542645	+	ID=NbL01g01260.1;Parent=NbL01g01260;RPKM=0.0770;Note=PREDICTED: Nicotiana attenuata protein SHI RELATED SEQUENCE 3-like (LOC109239777), mRNA %28XM_019406371.1,XP_019261916.1%29;evalue=0.00;cov=6.2681
NbLab360C01	3565618	3571675	+	ID=NbL01g01270.1;Parent=NbL01g01270;RPKM=1.5720;Note=PREDICTED: Nicotiana sylvestris DNA replication licensing factor MCM4 (LOC104234170), mRNA %28XM_009787696.1,XP_009785998.1%29;evalue=0.00;cov=127.9435
NbLab360C01	3580328	3595612	+	ID=NbL01g01280.1;Parent=NbL01g01280;RPKM=21.0611;Note=PREDICTED: Nicotiana attenuata V-type proton ATPase subunit a2-like (LOC109224572), mRNA %28XM_019389149.1,XP_019244694.1%29;evalue=0.00;cov=1714.1655
NbLab360C01	3595624	3599289	-	ID=NbL01g01290.1;Parent=NbL01g01290;RPKM=16.2567;Note=PREDICTED: Nicotiana attenuata cysteine protease RD19A-like (LOC109224677), mRNA %28XM_019389237.1,XP_019244782.1%29;evalue=0.00;cov=1323.1329
NbLab360C01	3668693	3670193	-	ID=NbL01g01300.1;Parent=NbL01g01300;RPKM=0.0624;Note=PREDICTED: Nicotiana attenuata probable E3 ubiquitin-protein ligase RNF217 (LOC109220274), mRNA %28XM_019384743.1,XP_019240288.1%29;evalue=0.00;cov=5.0814
NbLab360C01	3692026	3696712	+	ID=NbL01g01310.1;Parent=NbL01g01310;RPKM=0.4024;Note=PREDICTED: Nicotiana attenuata purple acid phosphatase 2-like (LOC109215270), mRNA %28XM_019379301.1,XP_019234846.1%29;evalue=0.00;cov=32.7521
NbLab360C01	3698800	3712650	+	ID=NbL01g01320.1;Parent=NbL01g01320;RPKM=0.6328;Note=PREDICTED: Nicotiana attenuata WD repeat-containing protein 13 (LOC109215268), mRNA %28XM_019379299.1,XP_019234844.1%29;evalue=0.00;cov=51.5026
NbLab360C01	3752188	3758082	-	ID=NbL01g01330.1;Parent=NbL01g01330;RPKM=1.3880;Note=PREDICTED: Nicotiana tabacum beta-galactosidase 3-like (LOC107828285), mRNA %28XM_016655567.1,XP_016511053.1%29;evalue=0.00;cov=112.9698
NbLab360C01	3799433	3803688	-	ID=NbL01g01340.1;Parent=NbL01g01340;RPKM=3.7567;Note=PREDICTED: Nicotiana sylvestris probable receptor protein kinase TMK1 (LOC104210622), mRNA %28XM_009759571.1,XP_009757873.1%29;evalue=0.00;cov=305.7549
NbLab360C01	3820872	3822445	-	ID=NbL01g01350.1;Parent=NbL01g01350;RPKM=3.4237;Note=PREDICTED: Nicotiana tabacum RNA-binding protein 28-like (LOC107822442), transcript variant X2, mRNA %28XM_016648995.1,XP_016504481.1%29;evalue=0.00;cov=278.6541
NbLab360C01	3824373	3837033	-	ID=NbL01g01360.1;Parent=NbL01g01360;RPKM=1.3843;Note=PREDICTED: Nicotiana sylvestris RNA-binding protein 28 (LOC104210621), mRNA %28XM_009759570.1,XP_009757872.1%29;evalue=0.00;cov=112.6663
NbLab360C01	3875290	3880765	+	ID=NbL01g01370.1;Parent=NbL01g01370;RPKM=2.4044;Note=PREDICTED: Nicotiana attenuata BEL1-like homeodomain protein 7 (LOC109225833), mRNA %28XM_019390652.1,XP_019246197.1%29;evalue=0.00;cov=195.6937
NbLab360C01	3881464	3891876	-	ID=NbL01g01380.1;Parent=NbL01g01380;RPKM=0.9910;Note=PREDICTED: Nicotiana attenuata protein CHROMATIN REMODELING 35-like (LOC109225908), mRNA %28XM_019390739.1,XP_019246284.1%29;evalue=0.00;cov=80.6605
NbLab360C01	3920938	3931638	+	ID=NbL01g01390.1;Parent=NbL01g01390;RPKM=3.8600;Note=PREDICTED: Nicotiana sylvestris SUMO-activating enzyme subunit 2 (LOC104216607), mRNA %28XM_009766704.1,XP_009765006.1%29;evalue=0.00;cov=314.1650
NbLab360C01	3931795	3935100	-	ID=NbL01g01400.1;Parent=NbL01g01400;RPKM=12.6593;Note=PREDICTED: Nicotiana attenuata probable receptor-like protein kinase At4g39110 (LOC109213839), mRNA %28XM_019377706.1,XP_019233251.1%29;evalue=0.00;cov=1030.3369
NbLab360C01	3940848	3954939	+	ID=NbL01g01410.1;Parent=NbL01g01410;RPKM=3.3186;Note=PREDICTED: Nicotiana sylvestris 26S protease regulatory subunit S10B homolog B (LOC104216627), mRNA %28XM_009766725.1,XP_009765027.1%29;evalue=0.00;cov=270.1014
NbLab360C01	3968425	3970013	+	ID=NbL01g01420.1;Parent=NbL01g01420;RPKM=0.0307;Note=PREDICTED: Nicotiana sylvestris uncharacterized LOC104249329 (LOC104249329), ncRNA %28XR_716713.1,%29;evalue=0.00;cov=2.4997
NbLab360C01	3982855	3986449	+	ID=NbL01g01440.1;Parent=NbL01g01440;RPKM=0.0193;Note=PREDICTED: Nicotiana attenuata uncharacterized LOC109206258 (LOC109206258), mRNA %28XM_019369071.1,XP_019224616.1%29;evalue=0.00;cov=1.5742
NbLab360C01	4002835	4004447	-	ID=NbL01g01450.1;Parent=NbL01g01450;RPKM=0.1191;Note=PREDICTED: Nicotiana tabacum late embryogenesis abundant protein-like (LOC107765198), mRNA %28XM_016583816.1,XP_016439302.1%29;evalue=0.00;cov=9.6939
NbLab360C01	4005293	4011783	-	ID=NbL01g01460.1;Parent=NbL01g01460;RPKM=0.7921;Note=PREDICTED: Nicotiana attenuata uncharacterized LOC109213432 (LOC109213432), mRNA %28XM_019377262.1,XP_019232807.1%29;evalue=0.00;cov=64.4657
NbLab360C01	4064806	4066777	-	ID=NbL01g01470.1;Parent=NbL01g01470;RPKM=0.4500;Note=PREDICTED: Nicotiana tabacum uncharacterized LOC107781807 (LOC107781807), mRNA %28XM_016602587.1,XP_016458073.1%29;evalue=0.00;cov=36.6262
NbLab360C01	4073057	4079677	-	ID=NbL01g01480.1;Parent=NbL01g01480;RPKM=17.7916;Note=PREDICTED: Nicotiana sylvestris chaperone protein dnaJ 10-like (LOC104248288), mRNA %28XM_009804520.1,XP_009802822.1%29;evalue=0.00;cov=1448.0613
NbLab360C01	4148396	4150066	-	ID=NbL01g01490.1;Parent=NbL01g01490;RPKM=9.2794;Note=PREDICTED: Nicotiana tabacum bZIP transcription factor 53-like (LOC107766289), mRNA %28XM_016585045.1,XP_016440531.1%29;evalue=0.00;cov=755.2504
NbLab360C01	4264639	4271027	+	ID=NbL01g01510.1;Parent=NbL01g01510;RPKM=3.5906;Note=PREDICTED: Nicotiana attenuata phosphatidylinositol/phosphatidylcholine transfer protein SFH8-like (LOC109217896), transcript variant X2, mRNA %28XM_019382190.1,XP_019237735.1%29;evalue=0.00;cov=292.2354
NbLab360C01	4271404	4276923	-	ID=NbL01g01520.1;Parent=NbL01g01520;RPKM=3.5002;Note=PREDICTED: Nicotiana sylvestris phosphatidylinositol/phosphatidylcholine transfer protein SFH12-like (LOC104217200), mRNA %28XM_009767378.1,XP_009765680.1%29;evalue=0.00;cov=284.8845
NbLab360C01	4309641	4315828	+	ID=NbL01g01530.1;Parent=NbL01g01530;RPKM=4.3457;Note=PREDICTED: Nicotiana tomentosiformis bifunctional dihydrofolate reductase-thymidylate synthase-like (LOC104105538), mRNA %28XM_009613880.3,XP_009612175.1%29;evalue=0.00;cov=353.6933
NbLab360C01	4325538	4331470	+	ID=NbL01g01540.1;Parent=NbL01g01540;RPKM=0.2886;Note=PREDICTED: Nicotiana tabacum glucose-1-phosphate adenylyltransferase large subunit 1 (LOC107762694), transcript variant X1, mRNA %28XM_016581069.1,XP_016436555.1%29;evalue=0.00;cov=23.4880
NbLab360C01	4331842	4335978	-	ID=NbL01g01550.1;Parent=NbL01g01550;RPKM=0.2182;Note=PREDICTED: Nicotiana tabacum F-box protein At2g16365-like (LOC107785806), transcript variant X3, misc_RNA %28XR_001647970.1,%29;evalue=0.00;cov=17.7628
NbLab360C01	4360292	4364319	+	ID=NbL01g01560.1;Parent=NbL01g01560;RPKM=16.4346;Note=PREDICTED: Nicotiana sylvestris protein RER1A-like (LOC104217868), mRNA %28XM_009768198.1,XP_009766500.1%29;evalue=0.00;cov=1337.6083
NbLab360C01	4364503	4366629	-	ID=NbL01g01570.1;Parent=NbL01g01570;RPKM=0.9031;Note=PREDICTED: Nicotiana tabacum uncharacterized LOC107762691 (LOC107762691), mRNA %28XM_016581065.1,XP_016436551.1%29;evalue=0.00;cov=73.5024
NbLab360C01	4384314	4386247	+	ID=NbL01g01580.1;Parent=NbL01g01580;RPKM=0.8324;Note=PREDICTED: Nicotiana tabacum syntaxin-112-like (LOC107794835), transcript variant X2, mRNA %28XM_016617372.1,XP_016472858.1%29;evalue=0.00;cov=67.7457
NbLab360C01	4386633	4387927	-	ID=NbL01g01590.1;Parent=NbL01g01590;RPKM=0.0452;Note=PREDICTED: Nicotiana attenuata putative pectinesterase 11 (LOC109226625), mRNA %28XM_019391476.1,XP_019247021.1%29;evalue=0.00;cov=3.6817
NbLab360C01	4428351	4439235	+	ID=NbL01g01600.1;Parent=NbL01g01600;RPKM=1.2506;Note=PREDICTED: Nicotiana tomentosiformis uncharacterized LOC104084799 (LOC104084799), transcript variant X1, mRNA %28XM_009588747.3,XP_009587042.1%29;evalue=0.00;cov=101.7901
NbLab360C01	4455233	4458458	+	ID=NbL01g01610.1;Parent=NbL01g01610;RPKM=0.3493;Note=PREDICTED: Nicotiana attenuata uncharacterized LOC109240898 (LOC109240898), ncRNA %28XR_002070161.1,%29;evalue=0.00;cov=28.4272
NbLab360C01	4460020	4463939	-	ID=NbL01g01620.1;Parent=NbL01g01620;RPKM=0.0580;Note=PREDICTED: Nicotiana attenuata transcription factor bHLH63-like (LOC109226243), mRNA %28XM_019391037.1,XP_019246582.1%29;evalue=0.00;cov=4.7231
NbLab360C01	4833659	4839719	-	ID=NbL01g01650.1;Parent=NbL01g01650;RPKM=7.5718;Note=PREDICTED: Nicotiana attenuata probable receptor-like serine/threonine-protein kinase At4g34500 (LOC109227739), mRNA %28XM_019392955.1,XP_019248500.1%29;evalue=0.00;cov=616.2687
NbLab360C01	4867656	4871376	+	ID=NbL01g01660.1;Parent=NbL01g01660;RPKM=3.0337;Note=PREDICTED: Nicotiana tabacum BTB/POZ domain-containing protein At3g05675-like (LOC107776983), mRNA %28XM_016596937.1,XP_016452423.1%29;evalue=0.00;cov=246.9101
NbLab360C01	4884885	4890336	-	ID=NbL01g01670.1;Parent=NbL01g01670;RPKM=30.5407;Note=PREDICTED: Nicotiana tabacum NADH dehydrogenase [ubiquinone] iron-sulfur protein 8, mitochondrial (LOC107776985), mRNA %28XM_016596942.1,XP_016452428.1%29;evalue=0.00;cov=2485.7059
NbLab360C01	4903149	4906748	-	ID=NbL01g01680.1;Parent=NbL01g01680;RPKM=0.4238;Note=PREDICTED: Nicotiana tomentosiformis transcription termination factor MTERF2, chloroplastic (LOC104091060), mRNA %28XM_009596313.3,XP_009594608.1%29;evalue=0.00;cov=34.4937
NbLab360C01	4914826	4919492	+	ID=NbL01g01690.1;Parent=NbL01g01690;RPKM=2.2971;Note=PREDICTED: Nicotiana attenuata AP-3 complex subunit sigma-like (LOC109228275), mRNA %28XM_019393461.1,XP_019249006.1%29;evalue=0.00;cov=186.9583
NbLab360C01	4921213	4929098	-	ID=NbL01g01700.1;Parent=NbL01g01700;RPKM=0.9284;Note=PREDICTED: Nicotiana attenuata probable LRR receptor-like serine/threonine-protein kinase At2g16250 (LOC109215981), mRNA %28XM_019380104.1,XP_019235649.1%29;evalue=0.00;cov=75.5652
NbLab360C01	4991977	4993920	+	ID=NbL01g01710.1;Parent=NbL01g01710;RPKM=2.9113;Note=PREDICTED: Nicotiana tabacum glycine-rich RNA-binding protein-like (LOC107800679), mRNA %28XM_016623905.1,XP_016479391.1%29;evalue=0.00;cov=236.9487
NbLab360C01	5095923	5103125	+	ID=NbL01g01720.1;Parent=NbL01g01720;RPKM=2.0463;Note=PREDICTED: Nicotiana attenuata cyclase-associated protein 1-like (LOC109227667), mRNA %28XM_019392890.1,XP_019248435.1%29;evalue=0.00;cov=166.5468
NbLab360C01	5343623	5349186	+	ID=NbL01g01730.1;Parent=NbL01g01730;RPKM=5.4416;Note=PREDICTED: Nicotiana sylvestris guanine nucleotide-binding protein subunit beta-1 (LOC104246719), mRNA %28XM_009802599.1,XP_009800901.1%29;evalue=0.00;cov=442.8935
NbLab360C01	5350964	5363222	-	ID=NbL01g01740.1;Parent=NbL01g01740;RPKM=12.0165;Note=PREDICTED: Nicotiana tomentosiformis coatomer subunit gamma (LOC104100437), mRNA %28XM_009607662.3,XP_009605957.1%29;evalue=0.00;cov=978.0264
NbLab360C01	5414226	5421327	-	ID=NbL01g01750.1;Parent=NbL01g01750;RPKM=0.4722;Note=PREDICTED: Nicotiana attenuata putative proline-rich receptor-like protein kinase PERK6 (LOC109227556), transcript variant X2, mRNA %28XM_019392822.1,XP_019248367.1%29;evalue=0.00;cov=38.4354
NbLab360C01	5425727	5431905	+	ID=NbL01g01760.1;Parent=NbL01g01760;RPKM=23.9150;Note=PREDICTED: Nicotiana tabacum ras-related protein RABG3f (LOC107793441), mRNA %28XM_016615792.1,XP_016471278.1%29;evalue=0.00;cov=1946.4450
NbLab360C01	5432503	5441267	-	ID=NbL01g01770.1;Parent=NbL01g01770;RPKM=4.0013;Note=PREDICTED: Nicotiana tabacum SWI/SNF complex subunit SWI3D-like (LOC107793442), mRNA %28XM_016615793.1,XP_016471279.1%29;evalue=0.00;cov=325.6690
NbLab360C01	5492526	5494882	+	ID=NbL01g01780.1;Parent=NbL01g01780;RPKM=34.3417;Note=PREDICTED: Nicotiana tabacum BURP domain protein USPL1-like (LOC107772076), mRNA %28XM_016591566.1,XP_016447052.1%29;evalue=0.00;cov=2795.0705
NbLab360C01	5497335	5500011	-	ID=NbL01g01790.1;Parent=NbL01g01790;RPKM=0.0374;Note=PREDICTED: Nicotiana attenuata cysteine--tRNA ligase 2, cytoplasmic-like (LOC109228476), mRNA %28XM_019393613.1,XP_019249158.1%29;evalue=0.00;cov=3.0440
NbLab360C01	5528473	5529596	-	ID=NbL01g01800.1;Parent=NbL01g01800;RPKM=3.3172;Note=PREDICTED: Nicotiana tomentosiformis uncharacterized LOC104106364 (LOC104106364), mRNA %28XM_009614894.3,XP_009613189.1%29;evalue=0.00;cov=269.9902
NbLab360C01	5553765	5558291	+	ID=NbL01g01810.1;Parent=NbL01g01810;RPKM=1.9236;Note=PREDICTED: Nicotiana tabacum BURP domain protein USPL1-like (LOC107805585), mRNA %28XM_016629653.1,XP_016485139.1%29;evalue=0.00;cov=156.5593
NbLab360C01	5607195	5611616	-	ID=NbL01g01820.1;Parent=NbL01g01820;RPKM=5.9207;Note=PREDICTED: Nicotiana attenuata polyol transporter 5-like (LOC109223614), mRNA %28XM_019387996.1,XP_019243541.1%29;evalue=0.00;cov=481.8884
NbLab360C01	5757580	5763648	+	ID=NbL01g01830.1;Parent=NbL01g01830;RPKM=0.0236;Note=PREDICTED: Nicotiana tabacum pseudouridine kinase-like (LOC107805877), transcript variant X2, mRNA %28XM_016629976.1,XP_016485462.1%29;evalue=0.00;cov=1.9176
NbLab360C01	5764147	5766848	-	ID=NbL01g01840.1;Parent=NbL01g01840;RPKM=0.0322;Note=PREDICTED: Nicotiana tabacum MATH and LRR domain-containing protein PFE0570w-like (LOC107805873), mRNA %28XM_016629969.1,XP_016485455.1%29;evalue=0.00;cov=2.6192
NbLab360C01	5777330	5781174	+	ID=NbL01g01850.1;Parent=NbL01g01850;RPKM=1.9454;Note=PREDICTED: Nicotiana attenuata deSI-like protein At4g17486 (LOC109229397), transcript variant X3, mRNA %28XM_019395016.1,XP_019250561.1%29;evalue=0.00;cov=158.3333
NbLab360C01	5783216	5788098	+	ID=NbL01g01860.1;Parent=NbL01g01860;RPKM=0.2369;Note=PREDICTED: Nicotiana sylvestris minor allergen Alt a 7-like (LOC104248946), transcript variant X2, mRNA %28XM_009805301.1,XP_009803603.1%29;evalue=0.00;cov=19.2787
NbLab360C01	5791669	5798884	+	ID=NbL01g01870.1;Parent=NbL01g01870;RPKM=0.0193;Note=PREDICTED: Nicotiana tabacum dolichyl-diphosphooligosaccharide--protein glycosyltransferase 48 kDa subunit-like (LOC107805875), transcript variant X1, mRNA %28XM_016629972.1,XP_016485458.1%29;evalue=0.00;cov=1.5697
NbLab360C01	5950219	5951080	-	ID=NbL01g01900.1;Parent=NbL01g01900;RPKM=3.4105;Note=PREDICTED: Nicotiana attenuata putative lipid-transfer protein DIR1 (LOC109216971), mRNA %28XM_019381193.1,XP_019236738.1%29;evalue=0.00;cov=277.5780
NbLab360C01	5985165	5988125	+	ID=NbL01g01910.1;Parent=NbL01g01910;RPKM=4.7477;Note=PREDICTED: Nicotiana tomentosiformis UPF0496 protein At4g34320-like (LOC104099666), transcript variant X7, mRNA %28XM_033656992.1,XP_033512883.1%29;evalue=0.00;cov=386.4153
NbLab360C01	5988495	5991919	-	ID=NbL01g01920.1;Parent=NbL01g01920;RPKM=1.8195;Note=PREDICTED: Nicotiana attenuata probable 1-acyl-sn-glycerol-3-phosphate acyltransferase 5 (LOC109229986), transcript variant X2, mRNA %28XM_019395581.1,XP_019251126.1%29;evalue=0.00;cov=148.0924
NbLab360C01	6023301	6029835	-	ID=NbL01g01930.1;Parent=NbL01g01930;RPKM=10.5458;Note=PREDICTED: Nicotiana tomentosiformis tyrosine--tRNA ligase 1, cytoplasmic-like (LOC104099669), transcript variant X1, mRNA %28XM_009606725.3,XP_009605020.1%29;evalue=0.00;cov=858.3232
NbLab360C01	6097034	6119519	+	ID=NbL01g01940.1;Parent=NbL01g01940;RPKM=5.2106;Note=PREDICTED: Nicotiana attenuata phospholipase A-2-activating protein (LOC109230163), mRNA %28XM_019395704.1,XP_019251249.1%29;evalue=0.00;cov=424.0900
NbLab360C01	6131124	6134721	+	ID=NbL01g01950.1;Parent=NbL01g01950;RPKM=0.0320;Note=PREDICTED: Nicotiana sylvestris E3 ubiquitin-protein ligase RMA3-like (LOC104248180), transcript variant X2, mRNA %28XM_009804387.1,XP_009802689.1%29;evalue=0.00;cov=2.6031
NbLab360C01	6137805	6142218	+	ID=NbL01g01960.1;Parent=NbL01g01960;RPKM=0.1405;Note=PREDICTED: Nicotiana sylvestris cytochrome c biogenesis protein CCS1, chloroplastic-like (LOC104248171), mRNA %28XM_009804374.1,XP_009802676.1%29;evalue=0.00;cov=11.4326
NbLab360C01	6197161	6200777	+	ID=NbL01g01980.1;Parent=NbL01g01980;RPKM=0.3238;Note=PREDICTED: Nicotiana sylvestris methyltransferase-like protein 13 (LOC104222290), mRNA %28XM_009773515.1,XP_009771817.1%29;evalue=0.00;cov=26.3503
NbLab360C01	6214776	6220376	+	ID=NbL01g01990.1;Parent=NbL01g01990;RPKM=0.0499;Note=PREDICTED: Nicotiana attenuata probable E3 ubiquitin-protein ligase ARI2 (LOC109230560), mRNA %28XM_019396060.1,XP_019251605.1%29;evalue=0.00;cov=4.0632
NbLab360C01	6234310	6236470	+	ID=NbL01g02000.1;Parent=NbL01g02000;RPKM=0.0254;Note=PREDICTED: Nicotiana sylvestris uncharacterized LOC104223244 (LOC104223244), mRNA %28XM_009774642.1,XP_009772944.1%29;evalue=0.00;cov=2.0674
NbLab360C01	6245205	6250124	+	ID=NbL01g02010.1;Parent=NbL01g02010;RPKM=0.4410;Note=PREDICTED: Nicotiana tabacum uncharacterized LOC107779471 (LOC107779471), transcript variant X1, mRNA %28XM_016599914.1,XP_016455400.1%29;evalue=0.00;cov=35.8937
NbLab360C01	6263508	6268413	+	ID=NbL01g02020.1;Parent=NbL01g02020;RPKM=5.8802;Note=PREDICTED: Nicotiana tabacum plastid division protein PDV2-like (LOC107779470), mRNA %28XM_016599913.1,XP_016455399.1%29;evalue=0.00;cov=478.5932
NbLab360C01	6286331	6288538	+	ID=NbL01g02040.1;Parent=NbL01g02040;RPKM=0.7384;Note=PREDICTED: Nicotiana tomentosiformis RING-H2 finger protein ATL51 (LOC104113855), mRNA %28XM_009624165.3,XP_009622460.1%29;evalue=0.00;cov=60.1010
NbLab360C01	6291161	6297372	-	ID=NbL01g02050.1;Parent=NbL01g02050;RPKM=0.1135;Note=PREDICTED: Nicotiana attenuata uncharacterized LOC109234982 (LOC109234982), mRNA %28XM_019401010.1,XP_019256555.1%29;evalue=0.00;cov=9.2340
NbLab360C01	6303784	6307420	+	ID=NbL01g02060.1;Parent=NbL01g02060;RPKM=0.0331;Note=PREDICTED: Nicotiana tabacum uncharacterized LOC107773123 (LOC107773123), partial mRNA %28XM_016592569.1,XP_016448055.1%29;evalue=0.00;cov=2.6923
NbLab360C01	6308139	6309910	-	ID=NbL01g02070.1;Parent=NbL01g02070;RPKM=0.4229;Note=PREDICTED: Nicotiana tabacum uncharacterized LOC107794519 (LOC107794519), mRNA %28XM_016617018.1,XP_016472504.1%29;evalue=0.00;cov=34.4222
NbLab360C01	6310171	6312707	-	ID=NbL01g02080.1;Parent=NbL01g02080;RPKM=0.3134;Note=PREDICTED: Nicotiana tabacum CASP-like protein 5C1 (LOC107779467), transcript variant X2, misc_RNA %28XR_001646619.1,%29;evalue=0.00;cov=25.5097
NbLab360C01	6334216	6339844	+	ID=NbL01g02090.1;Parent=NbL01g02090;RPKM=0.4611;Note=PREDICTED: Nicotiana tabacum long chain acyl-CoA synthetase 2-like (LOC107779466), mRNA %28XM_016599909.1,XP_016455395.1%29;evalue=0.00;cov=37.5323
NbLab360C01	6340170	6342562	-	ID=NbL01g02100.1;Parent=NbL01g02100;RPKM=38.7650;Note=PREDICTED: Nicotiana attenuata cold-regulated 413 plasma membrane protein 1-like (LOC109240502), mRNA %28XM_019407180.1,XP_019262725.1%29;evalue=0.00;cov=3155.0821
NbLab360C01	6347434	6353150	+	ID=NbL01g02110.1;Parent=NbL01g02110;RPKM=1.7961;Note=PREDICTED: Nicotiana sylvestris phosphoribosylamine--glycine ligase-like (LOC104248466), mRNA %28XM_009804721.1,XP_009803023.1%29;evalue=0.00;cov=146.1854
NbLab360C01	6393439	6397682	-	ID=NbL01g02120.1;Parent=NbL01g02120;RPKM=0.2490;Note=PREDICTED: Nicotiana tabacum 9-divinyl ether synthase-like (LOC107825278), mRNA %28XM_016652113.1,XP_016507599.1%29;evalue=0.00;cov=20.2674
NbLab360C01	6430608	6434727	-	ID=NbL01g02140.1;Parent=NbL01g02140;RPKM=6.2443;Note=PREDICTED: Nicotiana sylvestris proteasome assembly chaperone 2 (LOC104213696), mRNA %28XM_009763231.1,XP_009761533.1%29;evalue=0.00;cov=508.2236
NbLab360C01	6531148	6533921	+	ID=NbL01g02150.1;Parent=NbL01g02150;RPKM=5.9490;Note=PREDICTED: Nicotiana tabacum myosin heavy chain kinase C-like (LOC107797101), mRNA %28XM_016619963.1,XP_016475449.1%29;evalue=0.00;cov=484.1925
NbLab360C01	6580056	6586804	+	ID=NbL01g02160.1;Parent=NbL01g02160;RPKM=2.2363;Note=PREDICTED: Nicotiana sylvestris extra-large guanine nucleotide-binding protein 1-like (LOC104240391), mRNA %28XM_009795234.1,XP_009793536.1%29;evalue=0.00;cov=182.0084
NbLab360C01	6587050	6587904	-	ID=NbL01g02170.1;Parent=NbL01g02170;RPKM=0.7585;Note=PREDICTED: Nicotiana tabacum uncharacterized LOC107788155 (LOC107788155), mRNA %28XM_016609809.1,XP_016465295.1%29;evalue=0.00;cov=61.7374
NbLab360C01	6619259	6646842	-	ID=NbL01g02180.1;Parent=NbL01g02180;RPKM=0.2913;Note=PREDICTED: Nicotiana sylvestris serine/threonine-protein kinase SMG1-like (LOC104240409), transcript variant X10, mRNA %28XM_009795306.1,XP_009793608.1%29;evalue=0.00;cov=23.7096
NbLab360C01	6647190	6648057	-	ID=NbL01g02190.1;Parent=NbL01g02190;RPKM=0.0464;Note=PREDICTED: Nicotiana tomentosiformis uncharacterized LOC104114624 (LOC104114624), transcript variant X1, mRNA %28XM_009625114.2,XP_009623409.1%29;evalue=0.00;cov=3.7791
NbLab360C01	6660992	6663338	+	ID=NbL01g02200.1;Parent=NbL01g02200;RPKM=0.5979;cov=48.6643
NbLab360C01	6666107	6667253	+	ID=NbL01g02210.1;Parent=NbL01g02210;RPKM=0.0407;Note=PREDICTED: Nicotiana tomentosiformis uncharacterized LOC104085502 (LOC104085502), mRNA %28XM_009589552.3,XP_009587847.1%29;evalue=0.00;cov=3.3117
NbLab360C01	6721943	6724976	+	ID=NbL01g02220.1;Parent=NbL01g02220;RPKM=4.2554;Note=PREDICTED: Nicotiana tabacum uncharacterized LOC107819585 (LOC107819585), mRNA %28XM_016645705.1,XP_016501191.1%29;evalue=0.00;cov=346.3478
NbLab360C01	6787593	6800916	-	ID=NbL01g02230.1;Parent=NbL01g02230;RPKM=3.7905;Note=PREDICTED: Nicotiana tabacum uncharacterized LOC107826583 (LOC107826583), mRNA %28XM_016653570.1,XP_016509056.1%29;evalue=0.00;cov=308.5060
NbLab360C01	6834738	6848188	+	ID=NbL01g02240.1;Parent=NbL01g02240;RPKM=9.1346;Note=PREDICTED: Nicotiana tomentosiformis CCG-binding protein 1 (LOC104109237), mRNA %28XM_009618465.3,XP_009616760.1%29;evalue=0.00;cov=743.4632
NbLab360C01	6848920	6851390	+	ID=NbL01g02250.1;Parent=NbL01g02250;RPKM=21.1481;Note=PREDICTED: Nicotiana sylvestris pollen-specific leucine-rich repeat extensin-like protein 3 (LOC104246215), mRNA %28XM_009801979.1,XP_009800281.1%29;evalue=0.00;cov=1721.2411
NbLab360C01	6884771	6890506	+	ID=NbL01g02260.1;Parent=NbL01g02260;RPKM=4.0044;Note=PREDICTED: Nicotiana tabacum uncharacterized LOC107819470 (LOC107819470), mRNA %28XM_016645571.1,XP_016501057.1%29;evalue=0.00;cov=325.9158
NbLab360C01	6891864	6897541	+	ID=NbL01g02270.1;Parent=NbL01g02270;RPKM=0.6149;cov=50.0499
NbLab360C01	6904443	6909072	+	ID=NbL01g02280.1;Parent=NbL01g02280;RPKM=1.2517;Note=PREDICTED: Nicotiana tabacum probable 2-oxoglutarate/Fe(II)-dependent dioxygenase (LOC107790047), mRNA %28XM_016611945.1,XP_016467431.1%29;evalue=0.00;cov=101.8790
NbLab360C01	6918775	6920307	+	ID=NbL01g02290.1;Parent=NbL01g02290;RPKM=0.7776;Note=PREDICTED: Nicotiana attenuata salicylic acid-binding protein 2-like (LOC109205802), mRNA %28XM_019368555.1,XP_019224100.1%29;evalue=0.00;cov=63.2858
NbLab360C01	6925289	6927374	+	ID=NbL01g02300.1;Parent=NbL01g02300;RPKM=0.3204;Note=PREDICTED: Nicotiana sylvestris uncharacterized LOC104239099 (LOC104239099), mRNA %28XM_009793630.1,XP_009791932.1%29;evalue=0.00;cov=26.0793
NbLab360C01	6927785	6930400	+	ID=NbL01g02310.1;Parent=NbL01g02310;RPKM=0.0597;Note=PREDICTED: Nicotiana tabacum salicylic acid-binding protein 2-like (LOC107774158), mRNA %28XM_016593638.1,XP_016449124.1%29;evalue=0.00;cov=4.8594
NbLab360C01	6997756	7013735	+	ID=NbL01g02320.1;Parent=NbL01g02320;RPKM=0.1233;Note=PREDICTED: Nicotiana tabacum phragmoplast orienting kinesin 2-like (LOC107782620), mRNA %28XM_016603516.1,XP_016459002.1%29;evalue=0.00;cov=10.0361
NbLab360C01	7035618	7039114	+	ID=NbL01g02340.1;Parent=NbL01g02340;RPKM=5.7845;Note=PREDICTED: Nicotiana sylvestris uncharacterized LOC104239327 (LOC104239327), mRNA %28XM_009793935.1,XP_009792237.1%29;evalue=0.00;cov=470.7981
NbLab360C01	7039239	7040690	-	ID=NbL01g02350.1;Parent=NbL01g02350;RPKM=1.2520;Note=PREDICTED: Nicotiana tabacum GDSL esterase/lipase At5g03980-like (LOC107773645), mRNA %28XM_016593050.1,XP_016448536.1%29;evalue=0.00;cov=101.9019
NbLab360C01	7042702	7048016	-	ID=NbL01g02360.1;Parent=NbL01g02360;RPKM=1.8555;Note=PREDICTED: Nicotiana tabacum serine/threonine-protein kinase SRK2E-like (LOC107769218), transcript variant X4, mRNA %28XM_016588422.1,XP_016443908.1%29;evalue=0.00;cov=151.0220
NbLab360C01	7074605	7077986	+	ID=NbL01g02370.1;Parent=NbL01g02370;RPKM=2.3738;Note=PREDICTED: Nicotiana tabacum upstream activation factor subunit spp27-like (LOC107769217), transcript variant X4, mRNA %28XM_016588418.1,XP_016443904.1%29;evalue=0.00;cov=193.2000
NbLab360C01	7147234	7150791	+	ID=NbL01g02380.1;Parent=NbL01g02380;RPKM=22.1392;Note=PREDICTED: Nicotiana tabacum two-component response regulator-like APRR2 (LOC107769216), mRNA %28XM_016588414.1,XP_016443900.1%29;evalue=0.00;cov=1801.9121
NbLab360C01	7193984	7198025	+	ID=NbL01g02390.1;Parent=NbL01g02390;RPKM=8.1367;Note=PREDICTED: Nicotiana attenuata la-related protein 6C (LOC109239963), mRNA %28XM_019406579.1,XP_019262124.1%29;evalue=0.00;cov=662.2493
NbLab360C01	7213897	7217124	+	ID=NbL01g02400.1;Parent=NbL01g02400;RPKM=0.3963;Note=PREDICTED: Nicotiana tabacum peroxidase 10-like (LOC107826273), mRNA %28XM_016653237.1,XP_016508723.1%29;evalue=0.00;cov=32.2551
NbLab360C01	7251271	7252781	+	ID=NbL01g02410.1;Parent=NbL01g02410;RPKM=0.8538;Note=PREDICTED: Nicotiana tabacum uncharacterized LOC107816904 (LOC107816904), mRNA %28XM_016642652.1,XP_016498138.1%29;evalue=0.00;cov=69.4902
NbLab360C01	7291333	7297059	+	ID=NbL01g02420.1;Parent=NbL01g02420;RPKM=3.6271;Note=PREDICTED: Nicotiana attenuata peptidyl-prolyl cis-trans isomerase CYP40 (LOC109233567), mRNA %28XM_019399470.1,XP_019255015.1%29;evalue=0.00;cov=295.2129
NbLab360C01	7321057	7322128	+	ID=NbL01g02440.1;Parent=NbL01g02440;RPKM=0.5594;Note=PREDICTED: Nicotiana tabacum uncharacterized LOC107780506 (LOC107780506), mRNA %28XM_016601057.1,XP_016456543.1%29;evalue=0.00;cov=45.5335
NbLab360C01	7327546	7337286	-	ID=NbL01g02450.1;Parent=NbL01g02450;RPKM=0.6305;Note=PREDICTED: Nicotiana tabacum uncharacterized LOC107807947 (LOC107807947), transcript variant X4, mRNA %28XM_016632405.1,XP_016487891.1%29;evalue=0.00;cov=51.3144
NbLab360C01	7396502	7404526	+	ID=NbL01g02460.1;Parent=NbL01g02460;RPKM=7.5716;Note=PREDICTED: Nicotiana sylvestris CDPK-related kinase 5-like (LOC104247131), mRNA %28XM_009803084.1,XP_009801386.1%29;evalue=0.00;cov=616.2556
NbLab360C01	7413480	7418428	+	ID=NbL01g02470.1;Parent=NbL01g02470;RPKM=0.0700;Note=PREDICTED: Nicotiana attenuata uncharacterized LOC109242915 (LOC109242915), mRNA %28XM_019409792.1,XP_019265337.1%29;evalue=0.00;cov=5.6943
NbLab360C01	7423110	7427866	+	ID=NbL01g02480.1;Parent=NbL01g02480;RPKM=0.7661;Note=PREDICTED: Nicotiana attenuata pentatricopeptide repeat-containing protein At5g39710 (LOC109233754), transcript variant X4, mRNA %28XM_019399802.1,XP_019255347.1%29;evalue=0.00;cov=62.3494
NbLab360C01	7439926	7443193	-	ID=NbL01g02500.1;Parent=NbL01g02500;RPKM=0.0971;Note=PREDICTED: Nicotiana attenuata putative nuclease HARBI1 (LOC109234035), mRNA %28XM_019399898.1,XP_019255443.1%29;evalue=0.00;cov=7.9008
NbLab360C01	7444951	7448046	-	ID=NbL01g02510.1;Parent=NbL01g02510;RPKM=0.0236;Note=PREDICTED: Nicotiana tabacum acetyltransferase At1g77540-like (LOC107813917), mRNA %28XM_016639267.1,XP_016494753.1%29;evalue=0.00;cov=1.9247
NbLab360C01	7455114	7460138	+	ID=NbL01g02520.1;Parent=NbL01g02520;RPKM=1.4395;Note=PREDICTED: Nicotiana tomentosiformis zinc finger protein ZOP1 (LOC104092611), mRNA %28XM_009598249.3,XP_009596544.1%29;evalue=0.00;cov=117.1629
NbLab360C01	7505052	7506437	-	ID=NbL01g02540.1;Parent=NbL01g02540;RPKM=1.8440;Note=PREDICTED: Nicotiana tabacum uncharacterized protein DDB_G0271670-like (LOC107814138), mRNA %28XM_016639516.1,XP_016495002.1%29;evalue=0.00;cov=150.0866
NbLab360C01	7570753	7577050	-	ID=NbL01g02550.1;Parent=NbL01g02550;RPKM=2.3620;Note=PREDICTED: Nicotiana tabacum serine carboxypeptidase II-3-like (LOC107786746), mRNA %28XM_016608260.1,XP_016463746.1%29;evalue=0.00;cov=192.2416
NbLab360C01	7584102	7592079	-	ID=NbL01g02560.1;Parent=NbL01g02560;RPKM=1.2995;Note=PREDICTED: Nicotiana tabacum serine carboxypeptidase-like 26 (LOC107804809), mRNA %28XM_016628744.1,XP_016484230.1%29;evalue=0.00;cov=105.7638
NbLab360C01	7666654	7673511	-	ID=NbL01g02580.1;Parent=NbL01g02580;RPKM=70.4373;Note=PREDICTED: Nicotiana attenuata polyadenylate-binding protein RBP47 (LOC109211766), mRNA %28XM_019375336.1,XP_019230881.1%29;evalue=0.00;cov=5732.8965
NbLab360C01	7690398	7694756	-	ID=NbL01g02590.1;Parent=NbL01g02590;RPKM=2.5766;Note=PREDICTED: Nicotiana tabacum nodulation protein H-like (LOC107804812), mRNA %28XM_016628746.1,XP_016484232.1%29;evalue=0.00;cov=209.7081
NbLab360C01	7728172	7733307	+	ID=NbL01g02600.1;Parent=NbL01g02600;RPKM=0.6511;Note=PREDICTED: Nicotiana attenuata probable carboxylesterase 2 (LOC109224055), transcript variant X2, mRNA %28XM_019388597.1,XP_019244142.1%29;evalue=0.00;cov=52.9952
NbLab360C01	7792263	7793640	+	ID=NbL01g02610.1;Parent=NbL01g02610;RPKM=4.2280;Note=PREDICTED: Nicotiana sylvestris 2-hydroxyisoflavanone dehydratase-like (LOC104247696), mRNA %28XM_009803773.1,XP_009802075.1%29;evalue=0.00;cov=344.1152
NbLab360C01	7848099	7849840	+	ID=NbL01g02620.1;Parent=NbL01g02620;RPKM=19.9305;Note=PREDICTED: Nicotiana tabacum probable carboxylesterase 12 (LOC107795399), mRNA %28XM_016618032.1,XP_016473518.1%29;evalue=0.00;cov=1622.1402
NbLab360C01	7869827	7871330	+	ID=NbL01g02630.1;Parent=NbL01g02630;RPKM=3.1185;Note=PREDICTED: Nicotiana sylvestris 2-hydroxyisoflavanone dehydratase-like (LOC104224045), mRNA %28XM_009775602.1,XP_009773904.1%29;evalue=0.00;cov=253.8109
NbLab360C01	7891296	7908288	+	ID=NbL01g02640.1;Parent=NbL01g02640;RPKM=36.6000;Note=PREDICTED: Nicotiana attenuata presequence protease 1, chloroplastic/mitochondrial-like (LOC109235057), transcript variant X2, mRNA %28XM_019401133.1,XP_019256678.1%29;evalue=0.00;cov=2978.8771
NbLab360C01	7928777	7931755	-	ID=NbL01g02650.1;Parent=NbL01g02650;RPKM=0.9768;Note=PREDICTED: Nicotiana attenuata ribosomal RNA processing protein 36 homolog (LOC109235202), mRNA %28XM_019401248.1,XP_019256793.1%29;evalue=0.00;cov=79.5026
NbLab360C01	7937762	7948337	-	ID=NbL01g02660.1;Parent=NbL01g02660;RPKM=0.2812;Note=PREDICTED: Nicotiana sylvestris uncharacterized LOC104234308 (LOC104234308), transcript variant X2, mRNA %28XM_009787849.1,XP_009786151.1%29;evalue=0.00;cov=22.8903
NbLab360C01	7991143	7993279	-	ID=NbL01g02690.1;Parent=NbL01g02690;RPKM=8.4696;Note=PREDICTED: Nicotiana attenuata cyclin-dependent kinase inhibitor 7-like (LOC109235269), transcript variant X2, mRNA %28XM_019401420.1,XP_019256965.1%29;evalue=0.00;cov=689.3410
NbLab360C01	8003574	8008463	+	ID=NbL01g02700.1;Parent=NbL01g02700;RPKM=2.0012;Note=PREDICTED: Nicotiana sylvestris uncharacterized LOC104241926 (LOC104241926), mRNA %28XM_009796894.1,XP_009795196.1%29;evalue=0.00;cov=162.8784
NbLab360C01	8012158	8015928	+	ID=NbL01g02710.1;Parent=NbL01g02710;RPKM=4.4148;Note=PREDICTED: Nicotiana tomentosiformis ferredoxin--nitrite reductase, chloroplastic-like (LOC104118966), mRNA %28XM_009630353.3,XP_009628648.1%29;evalue=0.00;cov=359.3190
NbLab360C01	8100397	8105990	+	ID=NbL01g02730.1;Parent=NbL01g02730;RPKM=0.2732;Note=PREDICTED: Nicotiana sylvestris abscisic acid 8'-hydroxylase 4-like (LOC104237354), mRNA %28XM_009791492.1,XP_009789794.1%29;evalue=0.00;cov=22.2374
NbLab360C01	8147576	8148851	-	ID=NbL01g02750.1;Parent=NbL01g02750;RPKM=0.0456;Note=PREDICTED: Nicotiana tabacum uncharacterized LOC107805805 (LOC107805805), ncRNA %28XR_001652527.1,%29;evalue=0.00;cov=3.7080
NbLab360C01	8158014	8167021	+	ID=NbL01g02760.1;Parent=NbL01g02760;RPKM=0.0963;Note=PREDICTED: Nicotiana tabacum LAG1 longevity assurance homolog 2-like (LOC107776446), mRNA %28XM_016596343.1,XP_016451829.1%29;evalue=0.00;cov=7.8348
NbLab360C01	8183259	8184420	+	ID=NbL01g02770.1;Parent=NbL01g02770;RPKM=2.4237;Note=PREDICTED: Nicotiana attenuata ethylene-responsive transcription factor ERF109-like (LOC109206850), mRNA %28XM_019369712.1,XP_019225257.1%29;evalue=0.00;cov=197.2638
NbLab360C01	8196340	8200261	+	ID=NbL01g02780.1;Parent=NbL01g02780;RPKM=0.2757;Note=PREDICTED: Nicotiana sylvestris protein CYPRO4 (LOC104222906), mRNA %28XM_009774230.1,XP_009772532.1%29;evalue=0.00;cov=22.4421
NbLab360C01	8200974	8208981	-	ID=NbL01g02790.1;Parent=NbL01g02790;RPKM=16.2837;Note=PREDICTED: Nicotiana attenuata EKC/KEOPS complex subunit TPRKB (LOC109213956), mRNA %28XM_019377803.1,XP_019233348.1%29;evalue=0.00;cov=1325.3342
NbLab360C01	8215418	8219782	+	ID=NbL01g02800.1;Parent=NbL01g02800;RPKM=0.7935;Note=PREDICTED: Nicotiana sylvestris probable LRR receptor-like serine/threonine-protein kinase At1g67720 (LOC104222908), transcript variant X2, misc_RNA %28XR_710016.1,%29;evalue=0.00;cov=64.5802
NbLab360C01	8231561	8234949	+	ID=NbL01g02810.1;Parent=NbL01g02810;RPKM=1.3569;Note=PREDICTED: Nicotiana sylvestris protein disulfide-isomerase SCO2 (LOC104222909), transcript variant X1, mRNA %28XM_009774234.1,XP_009772536.1%29;evalue=0.00;cov=110.4415
NbLab360C01	8284283	8286863	+	ID=NbL01g02820.1;Parent=NbL01g02820;RPKM=3.8353;Note=PREDICTED: Nicotiana attenuata pentatricopeptide repeat-containing protein At2g15690 (LOC109208222), mRNA %28XM_019371286.1,XP_019226831.1%29;evalue=0.00;cov=312.1541
NbLab360C01	8308287	8309849	+	ID=NbL01g02830.1;Parent=NbL01g02830;RPKM=0.8481;Note=PREDICTED: Nicotiana attenuata uncharacterized LOC109235660 (LOC109235660), mRNA %28XM_019401854.1,XP_019257399.1%29;evalue=0.00;cov=69.0278
NbLab360C01	8311812	8329518	-	ID=NbL01g02840.1;Parent=NbL01g02840;RPKM=1.2858;Note=PREDICTED: Nicotiana sylvestris uncharacterized LOC104222912 (LOC104222912), transcript variant X3, mRNA %28XM_009774240.1,XP_009772542.1%29;evalue=0.00;cov=104.6476
NbLab360C01	8393276	8410345	+	ID=NbL01g02850.1;Parent=NbL01g02850;RPKM=9.4943;Note=PREDICTED: Nicotiana tabacum probable quinone oxidoreductase (LOC107830043), mRNA %28XM_016657524.1,XP_016513010.1%29;evalue=0.00;cov=772.7441
NbLab360C01	8440512	8445403	-	ID=NbL01g02860.1;Parent=NbL01g02860;RPKM=1.8994;Note=PREDICTED: Nicotiana tabacum B3 domain-containing protein At5g42700-like (LOC107830045), transcript variant X3, mRNA %28XM_016657529.1,XP_016513015.1%29;evalue=0.00;cov=154.5888
NbLab360C01	8455843	8458672	-	ID=NbL01g02870.1;Parent=NbL01g02870;RPKM=0.0578;Note=PREDICTED: Nicotiana sylvestris B3 domain-containing protein Os01g0234100-like (LOC104228232), mRNA %28XM_009780664.1,XP_009778966.1%29;evalue=0.00;cov=4.7082
NbLab360C01	8464291	8467861	-	ID=NbL01g02880.1;Parent=NbL01g02880;RPKM=0.0961;Note=PREDICTED: Nicotiana sylvestris B3 domain-containing protein Os01g0234100-like (LOC104228230), transcript variant X2, mRNA %28XM_009780662.1,XP_009778964.1%29;evalue=0.00;cov=7.8187
NbLab360C01	8492074	8496863	+	ID=NbL01g02890.1;Parent=NbL01g02890;RPKM=0.2596;Note=PREDICTED: Nicotiana tabacum uncharacterized LOC107809215 (LOC107809215), partial mRNA %28XM_016633809.1,XP_016489295.1%29;evalue=0.00;cov=21.1317
NbLab360C01	8516775	8524150	-	ID=NbL01g02900.1;Parent=NbL01g02900;RPKM=0.4909;Note=PREDICTED: Nicotiana attenuata putative fucosyltransferase-like protein (LOC109235654), mRNA %28XM_019401843.1,XP_019257388.1%29;evalue=0.00;cov=39.9583
NbLab360C01	8544881	8552966	-	ID=NbL01g02910.1;Parent=NbL01g02910;RPKM=0.6019;Note=PREDICTED: Nicotiana tabacum uncharacterized LOC107830047 (LOC107830047), mRNA %28XM_016657531.1,XP_016513017.1%29;evalue=0.00;cov=48.9865
NbLab360C01	8553780	8557547	-	ID=NbL01g02920.1;Parent=NbL01g02920;RPKM=0.0441;Note=PREDICTED: Nicotiana attenuata proteasome assembly chaperone 2 (LOC109231921), mRNA %28XM_019397548.1,XP_019253093.1%29;evalue=0.00;cov=3.5892
NbLab360C01	8560928	8570313	+	ID=NbL01g02930.1;Parent=NbL01g02930;RPKM=0.1608;Note=PREDICTED: Nicotiana sylvestris uncharacterized LOC104216433 (LOC104216433), mRNA %28XM_009766467.1,XP_009764769.1%29;evalue=0.00;cov=13.0882
NbLab360C01	8616262	8617046	-	ID=NbL01g02940.1;Parent=NbL01g02940;RPKM=0.4371;Note=PREDICTED: Nicotiana tabacum uncharacterized LOC107797344 (LOC107797344), mRNA %28XM_016620223.1,XP_016475709.1%29;evalue=0.00;cov=35.5754
NbLab360C01	8624796	8632943	-	ID=NbL01g02950.1;Parent=NbL01g02950;RPKM=1.0529;Note=PREDICTED: Nicotiana tabacum protein DJ-1 homolog C-like (LOC107782184), mRNA %28XM_016603038.1,XP_016458524.1%29;evalue=0.00;cov=85.6974
NbLab360C01	8664998	8668429	+	ID=NbL01g02960.1;Parent=NbL01g02960;RPKM=0.0144;Note=PREDICTED: Nicotiana tabacum methylcrotonoyl-CoA carboxylase beta chain, mitochondrial-like (LOC107782183), mRNA %28XM_016603037.1,XP_016458523.1%29;evalue=0.00;cov=1.1709
NbLab360C01	8668471	8671272	-	ID=NbL01g02970.1;Parent=NbL01g02970;RPKM=0.4485;Note=PREDICTED: Nicotiana tabacum methylcrotonoyl-CoA carboxylase beta chain, mitochondrial-like (LOC107782183), mRNA %28XM_016603037.1,XP_016458523.1%29;evalue=0.00;cov=36.5032
NbLab360C01	8678393	8684807	+	ID=NbL01g02980.1;Parent=NbL01g02980;RPKM=14.2508;Note=PREDICTED: Nicotiana tabacum thioredoxin M3, chloroplastic-like (LOC107782182), mRNA %28XM_016603036.1,XP_016458522.1%29;evalue=0.00;cov=1159.8718
NbLab360C01	8727886	8733631	+	ID=NbL01g02990.1;Parent=NbL01g02990;RPKM=0.2211;Note=PREDICTED: Nicotiana tabacum uncharacterized LOC107776089 (LOC107776089), transcript variant X3, mRNA %28XM_016595909.1,XP_016451395.1%29;evalue=0.00;cov=17.9994
NbLab360C01	8742335	8746251	-	ID=NbL01g03000.1;Parent=NbL01g03000;RPKM=0.3713;Note=PREDICTED: Nicotiana attenuata probable receptor-like protein kinase At1g49730 (LOC109205941), mRNA %28XM_019368709.1,XP_019224254.1%29;evalue=0.00;cov=30.2223
NbLab360C01	8798150	8804144	+	ID=NbL01g03010.1;Parent=NbL01g03010;RPKM=0.4009;Note=PREDICTED: Nicotiana attenuata PI-PLC X domain-containing protein At5g67130-like (LOC109210309), transcript variant X4, mRNA %28XM_019373713.1,XP_019229258.1%29;evalue=0.00;cov=32.6262
NbLab360C01	8832882	8835301	+	ID=NbL01g03020.1;Parent=NbL01g03020;RPKM=6.9735;Note=PREDICTED: Nicotiana attenuata U-box domain-containing protein 26-like (LOC109210310), transcript variant X2, mRNA %28XM_019373715.1,XP_019229260.1%29;evalue=0.00;cov=567.5772
NbLab360C01	8875410	8878518	-	ID=NbL01g03030.1;Parent=NbL01g03030;RPKM=0.0472;Note=PREDICTED: Nicotiana tomentosiformis transcription factor bHLH95-like (LOC104118161), mRNA %28XM_009629352.3,XP_009627647.1%29;evalue=0.00;cov=3.8441
NbLab360C01	8913230	8919971	-	ID=NbL01g03040.1;Parent=NbL01g03040;RPKM=6.9355;Note=PREDICTED: Nicotiana tabacum E3 ubiquitin-protein ligase MBR2-like (LOC107782630), mRNA %28XM_016603528.1,XP_016459014.1%29;evalue=0.00;cov=564.4839
NbLab360C01	9069890	9073393	+	ID=NbL01g03060.1;Parent=NbL01g03060;RPKM=24.3419;Note=PREDICTED: Nicotiana attenuata caffeoyl-CoA O-methyltransferase 6 (LOC109236417), mRNA %28XM_019402596.1,XP_019258141.1%29;evalue=0.00;cov=1981.1875
NbLab360C01	9109543	9111958	-	ID=NbL01g03070.1;Parent=NbL01g03070;RPKM=0.9483;cov=77.1812
NbLab360C01	9146827	9152907	+	ID=NbL01g03080.1;Parent=NbL01g03080;RPKM=10.1374;Note=PREDICTED: Nicotiana tabacum O-acyltransferase WSD1-like (LOC107825596), mRNA %28XM_016652470.1,XP_016507956.1%29;evalue=0.00;cov=825.0841
NbLab360C01	9153007	9158126	-	ID=NbL01g03090.1;Parent=NbL01g03090;RPKM=1.7503;Note=PREDICTED: Nicotiana tabacum filament-like plant protein 7 (LOC107825597), transcript variant X3, mRNA %28XM_016652473.1,XP_016507959.1%29;evalue=0.00;cov=142.4544
NbLab360C01	9218103	9228502	+	ID=NbL01g03120.1;Parent=NbL01g03120;RPKM=2.2668;Note=PREDICTED: Nicotiana attenuata probable E3 ubiquitin ligase SUD1 (LOC109241242), transcript variant X1, mRNA %28XM_019407964.1,XP_019263509.1%29;evalue=0.00;cov=184.4971
NbLab360C01	9229203	9237178	-	ID=NbL01g03130.1;Parent=NbL01g03130;RPKM=0.2088;Note=PREDICTED: Nicotiana attenuata polyadenylate-binding protein 8-like (LOC109241243), transcript variant X1, mRNA %28XM_019407966.1,XP_019263511.1%29;evalue=0.00;cov=16.9916
NbLab360C01	9247511	9257362	-	ID=NbL01g03140.1;Parent=NbL01g03140;RPKM=5.1079;Note=PREDICTED: Nicotiana tabacum scopoletin glucosyltransferase-like (LOC107784554), mRNA %28XM_016605700.1,XP_016461186.1%29;evalue=0.00;cov=415.7290
NbLab360C01	9351512	9353379	+	ID=NbL01g03160.1;Parent=NbL01g03160;RPKM=4.0084;Note=Nicotiana tabacum scopoletin glucosyltransferase (LOC107826982), mRNA %28NM_001326177.1,NP_001313106.1%29;evalue=0.00;cov=326.2454
NbLab360C01	9366993	9375728	+	ID=NbL01g03170.1;Parent=NbL01g03170;RPKM=0.0900;Note=PREDICTED: Nicotiana sylvestris scopoletin glucosyltransferase-like (LOC104235615), mRNA %28XM_009789418.1,XP_009787720.1%29;evalue=0.00;cov=7.3226
NbLab360C01	9414553	9416610	+	ID=NbL01g03180.1;Parent=NbL01g03180;RPKM=3.3994;Note=PREDICTED: Nicotiana attenuata protein IRX15-LIKE-like (LOC109229455), mRNA %28XM_019394895.1,XP_019250440.1%29;evalue=0.00;cov=276.6736
NbLab360C01	9453912	9455465	-	ID=NbL01g03190.1;Parent=NbL01g03190;RPKM=1.0839;Note=PREDICTED: Nicotiana tabacum uncharacterized protein At4g06744-like (LOC107793627), mRNA %28XM_016616017.1,XP_016471503.1%29;evalue=0.00;cov=88.2204
NbLab360C01	9461125	9465312	+	ID=NbL01g03200.1;Parent=NbL01g03200;RPKM=0.2622;Note=PREDICTED: Nicotiana attenuata scopoletin glucosyltransferase-like (LOC109218813), transcript variant X1, mRNA %28XM_019383200.1,XP_019238745.1%29;evalue=0.00;cov=21.3422
NbLab360C01	9476018	9485473	+	ID=NbL01g03210.1;Parent=NbL01g03210;RPKM=9.5503;Note=PREDICTED: Nicotiana attenuata probable cysteine protease RD21B (LOC109219490), mRNA %28XM_019383955.1,XP_019239500.1%29;evalue=0.00;cov=777.2965
NbLab360C01	9505083	9507070	-	ID=NbL01g03220.1;Parent=NbL01g03220;RPKM=2.1999;cov=179.0461
NbLab360C01	9517441	9522893	+	ID=NbL01g03230.1;Parent=NbL01g03230;RPKM=4.0745;Note=PREDICTED: Nicotiana attenuata elicitor-responsive protein 1-like (LOC109237717), mRNA %28XM_019404072.1,XP_019259617.1%29;evalue=0.00;cov=331.6274
NbLab360C01	9540199	9542614	+	ID=NbL01g03240.1;Parent=NbL01g03240;RPKM=8.8630;Note=PREDICTED: Nicotiana attenuata cyclin-D3-2-like (LOC109237716), mRNA %28XM_019404071.1,XP_019259616.1%29;evalue=0.00;cov=721.3587
NbLab360C01	9631460	9637587	-	ID=NbL01g03260.1;Parent=NbL01g03260;RPKM=18.8305;Note=PREDICTED: Nicotiana tomentosiformis cyclase-like protein 2 (LOC104101109), transcript variant X1, mRNA %28XM_009608524.2,XP_009606819.1%29;evalue=0.00;cov=1532.6146
NbLab360C01	9659496	9661269	+	ID=NbL01g03270.1;Parent=NbL01g03270;RPKM=7.7490;Note=PREDICTED: Nicotiana tabacum LRR receptor-like serine/threonine-protein kinase FLS2 (LOC107814347), mRNA %28XM_016639757.1,XP_016495243.1%29;evalue=0.00;cov=630.6929
NbLab360C01	9678266	9681851	+	ID=NbL01g03280.1;Parent=NbL01g03280;RPKM=78.1322;Note=PREDICTED: Nicotiana tomentosiformis stress enhanced protein 1, chloroplastic (LOC104090124), mRNA %28XM_009595170.3,XP_009593465.1%29;evalue=0.00;cov=6359.1799
NbLab360C01	9757362	9762009	-	ID=NbL01g03290.1;Parent=NbL01g03290;RPKM=5.1416;Note=PREDICTED: Nicotiana sylvestris probable LRR receptor-like serine/threonine-protein kinase At4g37250 (LOC104247219), mRNA %28XM_009803179.1,XP_009801481.1%29;evalue=0.00;cov=418.4779
NbLab360C01	9798595	9803902	+	ID=NbL01g03300.1;Parent=NbL01g03300;RPKM=13.8262;Note=PREDICTED: Nicotiana attenuata protein TIC 21, chloroplastic (LOC109227364), mRNA %28XM_019392500.1,XP_019248045.1%29;evalue=0.00;cov=1125.3115
NbLab360C01	9810215	9815082	-	ID=NbL01g03310.1;Parent=NbL01g03310;RPKM=6.6908;Note=PREDICTED: Nicotiana tabacum reticulon-like protein B11 (LOC107816758), mRNA %28XM_016642497.1,XP_016497983.1%29;evalue=0.00;cov=544.5608
NbLab360C01	9821193	9826986	-	ID=NbL01g03320.1;Parent=NbL01g03320;RPKM=2.5836;Note=PREDICTED: Nicotiana tabacum PRKR-interacting protein 1-like (LOC107816759), mRNA %28XM_016642498.1,XP_016497984.1%29;evalue=0.00;cov=210.2782
NbLab360C01	9859498	9871324	+	ID=NbL01g03330.1;Parent=NbL01g03330;RPKM=6.7603;Note=PREDICTED: Nicotiana tabacum protein unc-50 homolog (LOC107789451), mRNA %28XM_016611263.1,XP_016466749.1%29;evalue=0.00;cov=550.2202
NbLab360C01	9872426	9878411	-	ID=NbL01g03340.1;Parent=NbL01g03340;RPKM=37.2025;Note=PREDICTED: Nicotiana sylvestris probable cinnamyl alcohol dehydrogenase 2 (LOC104247225), mRNA %28XM_009803185.1,XP_009801487.1%29;evalue=0.00;cov=3027.9084
NbLab360C01	9946210	9956925	+	ID=NbL01g03350.1;Parent=NbL01g03350;RPKM=6.5662;Note=PREDICTED: Nicotiana attenuata DNA topoisomerase 1 alpha-like (LOC109236353), transcript variant X2, mRNA %28XM_019402524.1,XP_019258069.1%29;evalue=0.00;cov=534.4191
NbLab360C01	9961790	9963458	+	ID=NbL01g03370.1;Parent=NbL01g03370;RPKM=0.0183;cov=1.4866
NbLab360C01	9976791	9984008	-	ID=NbL01g03380.1;Parent=NbL01g03380;RPKM=0.8437;Note=PREDICTED: Nicotiana attenuata RNA pseudouridine synthase 4, mitochondrial (LOC109207370), mRNA %28XM_019370273.1,XP_019225818.1%29;evalue=0.00;cov=68.6684
NbLab360C01	10134374	10136290	+	ID=NbL01g03390.1;Parent=NbL01g03390;RPKM=8.4770;Note=PREDICTED: Nicotiana attenuata cinnamate beta-D-glucosyltransferase-like (LOC109214433), mRNA %28XM_019378350.1,XP_019233895.1%29;evalue=0.00;cov=689.9452
NbLab360C01	10187581	10195773	+	ID=NbL01g03400.1;Parent=NbL01g03400;RPKM=17.1056;Note=PREDICTED: Nicotiana attenuata methylthioribose kinase (LOC109216992), mRNA %28XM_019381216.1,XP_019236761.1%29;evalue=0.00;cov=1392.2278
NbLab360C01	10250818	10252086	-	ID=NbL01g03410.1;Parent=NbL01g03410;RPKM=5.2279;Note=PREDICTED: Nicotiana tabacum uncharacterized LOC107826489 (LOC107826489), mRNA %28XM_016653475.1,XP_016508961.1%29;evalue=0.00;cov=425.4988
NbLab360C01	10292393	10309682	-	ID=NbL01g03420.1;Parent=NbL01g03420;RPKM=0.7212;Note=PREDICTED: Nicotiana tabacum DNA repair protein REV1-like (LOC107788193), transcript variant X5, mRNA %28XM_016609868.1,XP_016465354.1%29;evalue=0.00;cov=58.6946
NbLab360C01	10352729	10355667	-	ID=NbL01g03430.1;Parent=NbL01g03430;RPKM=0.0308;Note=PREDICTED: Nicotiana attenuata transcription factor bHLH113 (LOC109207410), mRNA %28XM_019370316.1,XP_019225861.1%29;evalue=0.00;cov=2.5097
NbLab360C01	10411421	10414407	+	ID=NbL01g03450.1;Parent=NbL01g03450;RPKM=12.9428;Note=PREDICTED: Nicotiana tabacum uncharacterized LOC107791352 (LOC107791352), mRNA %28XM_016613397.1,XP_016468883.1%29;evalue=0.00;cov=1053.4168
NbLab360C01	10464780	10469281	-	ID=NbL01g03460.1;Parent=NbL01g03460;RPKM=0.0880;Note=PREDICTED: Nicotiana attenuata uncharacterized LOC109234585 (LOC109234585), transcript variant X1, mRNA %28XM_019400634.1,XP_019256179.1%29;evalue=0.00;cov=7.1625
NbLab360C01	10474652	10483767	-	ID=NbL01g03470.1;Parent=NbL01g03470;RPKM=1.0840;Note=PREDICTED: Nicotiana sylvestris TIP41-like protein (LOC104225213), mRNA %28XM_009776978.1,XP_009775280.1%29;evalue=0.00;cov=88.2255
NbLab360C01	10484585	10493407	-	ID=NbL01g03480.1;Parent=NbL01g03480;RPKM=3.1931;Note=PREDICTED: Nicotiana attenuata pathogenesis-related homeodomain protein (LOC109234581), mRNA %28XM_019400628.1,XP_019256173.1%29;evalue=0.00;cov=259.8840
NbLab360C01	10524069	10527533	+	ID=NbL01g03490.1;Parent=NbL01g03490;RPKM=0.5759;Note=PREDICTED: Nicotiana tabacum uncharacterized LOC107793566 (LOC107793566), transcript variant X16, misc_RNA %28XR_001649756.1,%29;evalue=0.00;cov=46.8746
NbLab360C01	10534021	10580371	+	ID=NbL01g03500.1;Parent=NbL01g03500;RPKM=0.3589;Note=PREDICTED: Nicotiana sylvestris DNA-directed RNA polymerase III subunit rpc1 (LOC104246271), transcript variant X2, mRNA %28XM_009802052.1,XP_009800354.1%29;evalue=0.00;cov=29.2083
NbLab360C01	10586837	10605482	+	ID=NbL01g03510.1;Parent=NbL01g03510;RPKM=0.1088;Note=PREDICTED: Nicotiana attenuata DNA-directed RNA polymerase III subunit 1-like (LOC109222630), partial mRNA %28XM_019386960.1,XP_019242505.1%29;evalue=0.00;cov=8.8570
NbLab360C01	10638853	10641402	+	ID=NbL01g03520.1;Parent=NbL01g03520;RPKM=2.6393;Note=PREDICTED: Nicotiana attenuata probable indole-3-acetic acid-amido synthetase GH3.1 (LOC109234579), mRNA %28XM_019400627.1,XP_019256172.1%29;evalue=0.00;cov=214.8100
NbLab360C01	10652773	10658951	+	ID=NbL01g03530.1;Parent=NbL01g03530;RPKM=23.7334;Note=PREDICTED: Nicotiana tomentosiformis uncharacterized LOC104109923 (LOC104109923), mRNA %28XM_009619312.3,XP_009617607.1%29;evalue=0.00;cov=1931.6632
NbLab360C01	10664285	10673313	-	ID=NbL01g03540.1;Parent=NbL01g03540;RPKM=0.2732;Note=PREDICTED: Nicotiana tabacum uncharacterized LOC107794276 (LOC107794276), transcript variant X1, mRNA %28XM_016616753.1,XP_016472239.1%29;evalue=0.00;cov=22.2355
NbLab360C01	10712978	10717485	+	ID=NbL01g03560.1;Parent=NbL01g03560;RPKM=2.3360;Note=PREDICTED: Nicotiana attenuata uncharacterized LOC109218212 (LOC109218212), mRNA %28XM_019382562.1,XP_019238107.1%29;evalue=0.00;cov=190.1278
NbLab360C01	10757018	10761018	-	ID=NbL01g03570.1;Parent=NbL01g03570;RPKM=0.2883;Note=PREDICTED: Nicotiana tabacum classical arabinogalactan protein 9-like (LOC107771591), mRNA %28XM_016591000.1,XP_016446486.1%29;evalue=0.00;cov=23.4638
NbLab360C01	10807432	10810715	+	ID=NbL01g03580.1;Parent=NbL01g03580;RPKM=14.3441;Note=PREDICTED: Nicotiana tabacum protein TRI1-like (LOC107771590), mRNA %28XM_016590999.1,XP_016446485.1%29;evalue=0.00;cov=1167.4648
NbLab360C01	10834143	10838395	-	ID=NbL01g03590.1;Parent=NbL01g03590;RPKM=2.9632;Note=PREDICTED: Nicotiana sylvestris E3 ubiquitin-protein ligase RLIM (LOC104232099), transcript variant X2, mRNA %28XM_009785200.1,XP_009783502.1%29;evalue=0.00;cov=241.1710
NbLab360C01	10884915	10886346	+	ID=NbL01g03600.1;Parent=NbL01g03600;RPKM=5.5607;Note=PREDICTED: Nicotiana tabacum uncharacterized LOC107771264 (LOC107771264), mRNA %28XM_016590605.1,XP_016446091.1%29;evalue=0.00;cov=452.5873
NbLab360C01	10901519	10903959	+	ID=NbL01g03610.1;Parent=NbL01g03610;RPKM=0.1248;Note=PREDICTED: Nicotiana attenuata uncharacterized LOC109205464 (LOC109205464), mRNA %28XM_019368176.1,XP_019223721.1%29;evalue=0.00;cov=10.1579
NbLab360C01	10906120	10909264	+	ID=NbL01g03620.1;Parent=NbL01g03620;RPKM=19.8741;Note=PREDICTED: Nicotiana attenuata somatic embryogenesis receptor kinase 1-like (LOC109205463), mRNA %28XM_019368175.1,XP_019223720.1%29;evalue=0.00;cov=1617.5554
NbLab360C01	10912304	10916595	+	ID=NbL01g03630.1;Parent=NbL01g03630;RPKM=3.0130;Note=PREDICTED: Nicotiana attenuata PXMP2/4 family protein 4-like (LOC109213812), mRNA %28XM_019377648.1,XP_019233193.1%29;evalue=0.00;cov=245.2248
NbLab360C01	10922470	10926375	-	ID=NbL01g03640.1;Parent=NbL01g03640;RPKM=0.9287;Note=PREDICTED: Nicotiana tomentosiformis uncharacterized LOC104091741 (LOC104091741), mRNA %28XM_009597143.3,XP_009595438.1%29;evalue=0.00;cov=75.5857
NbLab360C01	11029809	11040685	+	ID=NbL01g03660.1;Parent=NbL01g03660;RPKM=0.0506;Note=PREDICTED: Nicotiana tabacum QWRF motif-containing protein 2-like (LOC107814630), mRNA %28XM_016640074.1,XP_016495560.1%29;evalue=0.00;cov=4.1151
NbLab360C01	11059099	11060860	-	ID=NbL01g03670.1;Parent=NbL01g03670;RPKM=8.3286;Note=PREDICTED: Nicotiana tabacum LOB domain-containing protein 37-like (LOC107803004), mRNA %28XM_016626602.1,XP_016482088.1%29;evalue=0.00;cov=677.8669
NbLab360C01	11087374	11094074	-	ID=NbL01g03680.1;Parent=NbL01g03680;RPKM=0.0788;Note=PREDICTED: Nicotiana tabacum BTB/POZ domain-containing protein NPY2-like (LOC107805205), transcript variant X6, mRNA %28XM_016629202.1,XP_016484688.1%29;evalue=0.00;cov=6.4154
NbLab360C01	11185766	11187206	-	ID=NbL01g03700.1;Parent=NbL01g03700;RPKM=5.8633;Note=PREDICTED: Nicotiana sylvestris zinc finger protein ZAT10-like (LOC104222475), mRNA %28XM_009773704.1,XP_009772006.1%29;evalue=0.00;cov=477.2166
NbLab360C01	11221904	11226901	-	ID=NbL01g03710.1;Parent=NbL01g03710;RPKM=5.9271;Note=PREDICTED: Nicotiana tabacum mitotic checkpoint protein BUB3.1-like (LOC107810550), mRNA %28XM_016635345.1,XP_016490831.1%29;evalue=0.00;cov=482.4067
NbLab360C01	11278651	11284827	+	ID=NbL01g03730.1;Parent=NbL01g03730;RPKM=5.2646;Note=PREDICTED: Nicotiana sylvestris zinc finger protein-like 1 homolog (LOC104227033), mRNA %28XM_009779163.1,XP_009777465.1%29;evalue=0.00;cov=428.4858
NbLab360C01	11366011	11367800	+	ID=NbL01g03740.1;Parent=NbL01g03740;RPKM=0.0542;Note=PREDICTED: Nicotiana attenuata transcription factor bHLH84 (LOC109241811), mRNA %28XM_019408615.1,XP_019264160.1%29;evalue=0.00;cov=4.4092
NbLab360C01	11376224	11383011	-	ID=NbL01g03750.1;Parent=NbL01g03750;RPKM=10.7114;Note=PREDICTED: Nicotiana attenuata vacuolar-sorting receptor 3-like (LOC109230849), mRNA %28XM_019396308.1,XP_019251853.1%29;evalue=0.00;cov=871.8050
NbLab360C01	11390913	11394414	-	ID=NbL01g03760.1;Parent=NbL01g03760;RPKM=0.4844;Note=PREDICTED: Nicotiana attenuata uncharacterized LOC109230858 (LOC109230858), mRNA %28XM_019396320.1,XP_019251865.1%29;evalue=0.00;cov=39.4263
NbLab360C01	11428360	11429171	+	ID=NbL01g03780.1;Parent=NbL01g03780;RPKM=1.2234;Note=PREDICTED: Nicotiana attenuata uncharacterized LOC109230867 (LOC109230867), mRNA %28XM_019396330.1,XP_019251875.1%29;evalue=0.00;cov=99.5739
NbLab360C01	11448518	11462995	-	ID=NbL01g03790.1;Parent=NbL01g03790;RPKM=0.0363;cov=2.9584
NbLab360C01	11491574	11496751	+	ID=NbL01g03800.1;Parent=NbL01g03800;RPKM=2.5620;Note=PREDICTED: Nicotiana attenuata dual-specificity RNA methyltransferase RlmN (LOC109230877), mRNA %28XM_019396341.1,XP_019251886.1%29;evalue=0.00;cov=208.5252
NbLab360C01	11496815	11500086	-	ID=NbL01g03810.1;Parent=NbL01g03810;RPKM=8.6973;Note=PREDICTED: Nicotiana tomentosiformis serine/arginine repetitive matrix protein 1 (LOC104093112), transcript variant X1, mRNA %28XM_009598825.3,XP_009597120.1%29;evalue=0.00;cov=707.8755
NbLab360C01	11509205	11511398	-	ID=NbL01g03820.1;Parent=NbL01g03820;RPKM=1.4458;Note=PREDICTED: Nicotiana sylvestris uncharacterized LOC104212544 (LOC104212544), mRNA %28XM_009761842.1,XP_009760144.1%29;evalue=0.00;cov=117.6745
NbLab360C01	11515641	11526525	-	ID=NbL01g03830.1;Parent=NbL01g03830;RPKM=0.7182;Note=PREDICTED: Nicotiana tabacum DNA polymerase kappa-like (LOC107785261), mRNA %28XM_016606523.1,XP_016462009.1%29;evalue=0.00;cov=58.4545
NbLab360C01	11537891	11539427	+	ID=NbL01g03840.1;Parent=NbL01g03840;RPKM=0.0517;Note=PREDICTED: Nicotiana sylvestris uncharacterized LOC104231720 (LOC104231720), mRNA %28XM_009784771.1,XP_009783073.1%29;evalue=0.00;cov=4.2070
NbLab360C01	11631011	11640984	-	ID=NbL01g03850.1;Parent=NbL01g03850;RPKM=0.3497;Note=PREDICTED: Nicotiana tomentosiformis liprin-alpha-2 (LOC104100592), transcript variant X4, mRNA %28XM_009607856.3,XP_009606151.1%29;evalue=0.00;cov=28.4581
NbLab360C01	11657061	11662349	-	ID=NbL01g03860.1;Parent=NbL01g03860;RPKM=2.4828;Note=PREDICTED: Nicotiana tabacum telomere repeat-binding factor 1-like (LOC107797718), transcript variant X6, mRNA %28XM_016620640.1,XP_016476126.1%29;evalue=0.00;cov=202.0744
NbLab360C01	11712370	11714512	-	ID=NbL01g03870.1;Parent=NbL01g03870;RPKM=0.0931;Note=PREDICTED: Nicotiana tabacum cysteine-rich and transmembrane domain-containing protein A-like (LOC107824510), mRNA %28XM_016651289.1,XP_016506775.1%29;evalue=0.00;cov=7.5794
NbLab360C01	11716046	11727002	+	ID=NbL01g03880.1;Parent=NbL01g03880;RPKM=0.5883;Note=PREDICTED: Nicotiana tabacum nucleobase-ascorbate transporter 4-like (LOC107824509), transcript variant X1, mRNA %28XM_016651287.1,XP_016506773.1%29;evalue=0.00;cov=47.8811
NbLab360C01	11782881	11784496	+	ID=NbL01g03900.1;Parent=NbL01g03900;RPKM=0.8595;Note=PREDICTED: Nicotiana tabacum uncharacterized LOC107775788 (LOC107775788), mRNA %28XM_016595568.1,XP_016451054.1%29;evalue=0.00;cov=69.9521
NbLab360C01	11788792	11796140	-	ID=NbL01g03910.1;Parent=NbL01g03910;RPKM=14.1091;Note=PREDICTED: Nicotiana attenuata magnesium transporter MRS2-3 (LOC109211924), mRNA %28XM_019375522.1,XP_019231067.1%29;evalue=0.00;cov=1148.3367
NbLab360C01	11840017	11845941	-	ID=NbL01g03920.1;Parent=NbL01g03920;RPKM=0.7182;Note=PREDICTED: Nicotiana sylvestris uncharacterized LOC104230256 (LOC104230256), transcript variant X3, mRNA %28XM_009783022.1,XP_009781324.1%29;evalue=0.00;cov=58.4530
NbLab360C01	11914834	11920492	-	ID=NbL01g03930.1;Parent=NbL01g03930;RPKM=0.2231;Note=PREDICTED: Nicotiana tomentosiformis probable zinc metallopeptidase EGY3, chloroplastic (LOC104109970), transcript variant X1, mRNA %28XM_009619377.3,XP_009617672.1%29;evalue=0.00;cov=18.1557
NbLab360C01	11952029	11957244	+	ID=NbL01g03940.1;Parent=NbL01g03940;RPKM=5.7015;Note=PREDICTED: Nicotiana tabacum uncharacterized LOC107793754 (LOC107793754), mRNA %28XM_016616179.1,XP_016471665.1%29;evalue=0.00;cov=464.0468
NbLab360C01	11984904	11991102	+	ID=NbL01g03950.1;Parent=NbL01g03950;RPKM=0.2804;Note=PREDICTED: Nicotiana attenuata amino acid permease 6-like (LOC109237348), mRNA %28XM_019403644.1,XP_019259189.1%29;evalue=0.00;cov=22.8215
NbLab360C01	11991808	11995464	-	ID=NbL01g03960.1;Parent=NbL01g03960;RPKM=12.1280;Note=PREDICTED: Nicotiana tabacum uncharacterized LOC107792938 (LOC107792938), mRNA %28XM_016615203.1,XP_016470689.1%29;evalue=0.00;cov=987.1016
NbLab360C01	12011173	12011975	+	ID=NbL01g03970.1;Parent=NbL01g03970;RPKM=0.0402;Note=PREDICTED: Nicotiana sylvestris uncharacterized LOC104242306 (LOC104242306), mRNA %28XM_009797334.1,XP_009795636.1%29;evalue=0.00;cov=3.2745
NbLab360C01	12012597	12015372	+	ID=NbL01g03980.1;Parent=NbL01g03980;RPKM=0.0323;Note=PREDICTED: Nicotiana sylvestris uncharacterized LOC104233981 (LOC104233981), transcript variant X3, misc_RNA %28XR_712840.1,%29;evalue=0.00;cov=2.6315
NbLab360C01	12018050	12027080	-	ID=NbL01g03990.1;Parent=NbL01g03990;RPKM=4.3104;Note=PREDICTED: Nicotiana sylvestris beta-galactosidase 13-like (LOC104237294), mRNA %28XM_009791411.1,XP_009789713.1%29;evalue=0.00;cov=350.8200
NbLab360C01	12034797	12038773	+	ID=NbL01g04000.1;Parent=NbL01g04000;RPKM=2.7983;Note=PREDICTED: Nicotiana tabacum protein MCM10 homolog (LOC107809180), transcript variant X1, mRNA %28XM_016633773.1,XP_016489259.1%29;evalue=0.00;cov=227.7562
NbLab360C01	12064232	12069075	+	ID=NbL01g04010.1;Parent=NbL01g04010;RPKM=10.4899;Note=PREDICTED: Nicotiana sylvestris rac-like GTP-binding protein 5 (LOC104237296), transcript variant X3, mRNA %28XM_009791415.1,XP_009789717.1%29;evalue=0.00;cov=853.7696
NbLab360C01	12119234	12123818	+	ID=NbL01g04020.1;Parent=NbL01g04020;RPKM=1.8011;Note=PREDICTED: Nicotiana attenuata probable receptor-like serine/threonine-protein kinase At5g57670 (LOC109206695), transcript variant X1, mRNA %28XM_019369546.1,XP_019225091.1%29;evalue=0.00;cov=146.5950
NbLab360C01	12154716	12158739	+	ID=NbL01g04030.1;Parent=NbL01g04030;RPKM=2.0734;Note=PREDICTED: Nicotiana tabacum basic leucine zipper 23-like (LOC107830151), transcript variant X2, mRNA %28XM_016657638.1,XP_016513124.1%29;evalue=0.00;cov=168.7544
NbLab360C01	12160172	12164267	-	ID=NbL01g04040.1;Parent=NbL01g04040;RPKM=6.2324;Note=PREDICTED: Nicotiana sylvestris WD-40 repeat-containing protein MSI2-like (LOC104238848), mRNA %28XM_009793332.1,XP_009791634.1%29;evalue=0.00;cov=507.2516
NbLab360C01	12170550	12174685	-	ID=NbL01g04050.1;Parent=NbL01g04050;RPKM=57.9829;Note=PREDICTED: Nicotiana tabacum heavy metal-associated isoprenylated plant protein 26-like (LOC107806210), mRNA %28XM_016630334.1,XP_016485820.1%29;evalue=0.00;cov=4719.2299
NbLab360C01	12176745	12178900	+	ID=NbL01g04060.1;Parent=NbL01g04060;RPKM=0.6959;cov=56.6379
NbLab360C01	12285202	12287010	+	ID=NbL01g04070.1;Parent=NbL01g04070;RPKM=0.3378;Note=PREDICTED: Nicotiana attenuata probable BOI-related E3 ubiquitin-protein ligase 3 (LOC109216894), mRNA %28XM_019381112.1,XP_019236657.1%29;evalue=0.00;cov=27.4923
NbLab360C01	12311288	12317172	-	ID=NbL01g04080.1;Parent=NbL01g04080;RPKM=3.6087;Note=PREDICTED: Nicotiana attenuata uncharacterized LOC109216893 (LOC109216893), mRNA %28XM_019381111.1,XP_019236656.1%29;evalue=0.00;cov=293.7089
NbLab360C01	12369361	12379428	+	ID=NbL01g04110.1;Parent=NbL01g04110;RPKM=69.8470;Note=PREDICTED: Nicotiana attenuata glycerate dehydrogenase (LOC109216892), mRNA %28XM_019381110.1,XP_019236655.1%29;evalue=0.00;cov=5684.8451
NbLab360C01	12382596	12386365	+	ID=NbL01g04120.1;Parent=NbL01g04120;RPKM=3.3089;Note=PREDICTED: Nicotiana sylvestris UDP-glycosyltransferase 73C2-like (LOC104243389), mRNA %28XM_009798570.1,XP_009796872.1%29;evalue=0.00;cov=269.3113
NbLab360C01	12434453	12436917	+	ID=NbL01g04130.1;Parent=NbL01g04130;RPKM=41.3786;Note=PREDICTED: Nicotiana attenuata SKP1-like protein 1A (LOC109212856), mRNA %28XM_019376552.1,XP_019232097.1%29;evalue=0.00;cov=3367.8015
NbLab360C01	12449969	12457023	+	ID=NbL01g04140.1;Parent=NbL01g04140;RPKM=0.1675;Note=PREDICTED: Nicotiana attenuata heparan-alpha-glucosaminide N-acetyltransferase-like (LOC109212855), mRNA %28XM_019376551.1,XP_019232096.1%29;evalue=0.00;cov=13.6359
NbLab360C01	12487713	12488578	-	ID=NbL01g04170.1;Parent=NbL01g04170;RPKM=7.8243;Note=PREDICTED: Nicotiana tabacum uncharacterized LOC107789971 (LOC107789971), mRNA %28XM_016611853.1,XP_016467339.1%29;evalue=0.00;cov=636.8211
NbLab360C01	12490849	12500647	-	ID=NbL01g04180.1;Parent=NbL01g04180;RPKM=0.5215;Note=PREDICTED: Nicotiana attenuata probable ubiquitin-conjugating enzyme E2 23 (LOC109211665), transcript variant X2, mRNA %28XM_019375228.1,XP_019230773.1%29;evalue=0.00;cov=42.4424
NbLab360C01	12504067	12505120	-	ID=NbL01g04190.1;Parent=NbL01g04190;RPKM=0.2687;Note=PREDICTED: Nicotiana tomentosiformis uncharacterized LOC117279110 (LOC117279110), ncRNA %28XR_004509506.1,%29;evalue=0.00;cov=21.8688
NbLab360C01	12591109	12594627	+	ID=NbL01g04200.1;Parent=NbL01g04200;RPKM=18.3232;Note=PREDICTED: Nicotiana attenuata trafficking protein particle complex subunit 2-like protein (LOC109211670), mRNA %28XM_019375234.1,XP_019230779.1%29;evalue=0.00;cov=1491.3259
NbLab360C01	12594669	12597864	-	ID=NbL01g04210.1;Parent=NbL01g04210;RPKM=0.0750;Note=PREDICTED: Nicotiana attenuata probable 26S proteasome non-ATPase regulatory subunit 3 (LOC109211669), mRNA %28XM_019375233.1,XP_019230778.1%29;evalue=0.00;cov=6.1002
NbLab360C01	12600090	12605081	-	ID=NbL01g04220.1;Parent=NbL01g04220;RPKM=8.8928;Note=PREDICTED: Nicotiana attenuata probable 26S proteasome non-ATPase regulatory subunit 3 (LOC109211666), mRNA %28XM_019375229.1,XP_019230774.1%29;evalue=0.00;cov=723.7861
NbLab360C01	12614188	12680728	-	ID=NbL01g04230.1;Parent=NbL01g04230;RPKM=2.0993;Note=PREDICTED: Nicotiana attenuata uncharacterized LOC109211667 (LOC109211667), mRNA %28XM_019375230.1,XP_019230775.1%29;evalue=0.00;cov=170.8628
NbLab360C01	12722360	12725867	+	ID=NbL01g04240.1;Parent=NbL01g04240;RPKM=0.0239;Note=PREDICTED: Nicotiana tomentosiformis anthranilate synthase beta subunit 1, chloroplastic-like (LOC104118683), partial mRNA %28XM_033652156.1,XP_033508047.1%29;evalue=0.00;cov=1.9435
NbLab360C01	12812990	12819166	+	ID=NbL01g04250.1;Parent=NbL01g04250;RPKM=12.2829;Note=PREDICTED: Nicotiana tabacum probable protein phosphatase 2C 60 (LOC107812141), mRNA %28XM_016637175.1,XP_016492661.1%29;evalue=0.00;cov=999.7035
NbLab360C01	12844765	12849821	+	ID=NbL01g04260.1;Parent=NbL01g04260;RPKM=0.7995;Note=PREDICTED: Nicotiana tabacum uncharacterized LOC107795994 (LOC107795994), mRNA %28XM_016618701.1,XP_016474187.1%29;evalue=0.00;cov=65.0747
NbLab360C01	12850164	12853235	-	ID=NbL01g04270.1;Parent=NbL01g04270;RPKM=2.8790;Note=PREDICTED: Nicotiana sylvestris uncharacterized LOC104232106 (LOC104232106), mRNA %28XM_009785205.1,XP_009783507.1%29;evalue=0.00;cov=234.3200
NbLab360C01	12909487	12915275	+	ID=NbL01g04280.1;Parent=NbL01g04280;RPKM=3.5298;Note=PREDICTED: Nicotiana tomentosiformis V-type proton ATPase subunit B2 (LOC104086724), transcript variant X1, mRNA %28XM_018767559.2,XP_018623075.1%29;evalue=0.00;cov=287.2882
NbLab360C01	12923903	12928559	-	ID=NbL01g04290.1;Parent=NbL01g04290;RPKM=1.0318;Note=PREDICTED: Nicotiana tabacum uncharacterized LOC107805729 (LOC107805729), transcript variant X2, mRNA %28XM_016629799.1,XP_016485285.1%29;evalue=0.00;cov=83.9765
NbLab360C01	12955651	12984490	+	ID=NbL01g04300.1;Parent=NbL01g04300;RPKM=8.6139;Note=PREDICTED: Nicotiana tabacum transportin-1-like (LOC107794641), mRNA %28XM_016617153.1,XP_016472639.1%29;evalue=0.00;cov=701.0844
NbLab360C01	12988484	12992243	-	ID=NbL01g04320.1;Parent=NbL01g04320;RPKM=0.0170;Note=PREDICTED: Nicotiana attenuata probable polyamine transporter At1g31830 (LOC109210177), mRNA %28XM_019373555.1,XP_019229100.1%29;evalue=0.00;cov=1.3821
NbLab360C01	13117565	13119241	-	ID=NbL01g04330.1;Parent=NbL01g04330;RPKM=10.1128;Note=PREDICTED: Nicotiana attenuata 24-methylenesterol C-methyltransferase 2 (LOC109216124), mRNA %28XM_019380255.1,XP_019235800.1%29;evalue=0.00;cov=823.0828
NbLab360C01	13145461	13152477	-	ID=NbL01g04340.1;Parent=NbL01g04340;RPKM=1.3001;Note=PREDICTED: Nicotiana sylvestris DDB1- and CUL4-associated factor 8 (LOC104248142), transcript variant X1, mRNA %28XM_009804344.1,XP_009802646.1%29;evalue=0.00;cov=105.8190
NbLab360C01	13154574	13162481	-	ID=NbL01g04350.1;Parent=NbL01g04350;RPKM=0.2249;Note=PREDICTED: Nicotiana sylvestris serine/threonine-protein kinase ATR (LOC104248140), transcript variant X5, mRNA %28XM_009804343.1,XP_009802645.1%29;evalue=0.00;cov=18.3030
NbLab360C01	13162512	13166761	-	ID=NbL01g04360.1;Parent=NbL01g04360;RPKM=0.0595;Note=PREDICTED: Nicotiana sylvestris serine/threonine-protein kinase ATR (LOC104248140), transcript variant X5, mRNA %28XM_009804343.1,XP_009802645.1%29;evalue=0.00;cov=4.8394
NbLab360C01	13167826	13168452	-	ID=NbL01g04370.1;Parent=NbL01g04370;RPKM=0.0972;Note=PREDICTED: Nicotiana tabacum serine/threonine-protein kinase ATR (LOC107796340), transcript variant X4, mRNA %28XM_016619096.1,XP_016474582.1%29;evalue=0.00;cov=7.9141
NbLab360C01	13236203	13249523	-	ID=NbL01g04390.1;Parent=NbL01g04390;RPKM=2.1788;Note=PREDICTED: Nicotiana tabacum serine/threonine-protein kinase STY46-like (LOC107795364), transcript variant X2, mRNA %28XM_016617999.1,XP_016473485.1%29;evalue=0.00;cov=177.3332
NbLab360C01	13277972	13285390	-	ID=NbL01g04400.1;Parent=NbL01g04400;RPKM=0.0613;Note=PREDICTED: Nicotiana attenuata F-box/LRR-repeat protein 10 (LOC109234190), transcript variant X1, mRNA %28XM_019400438.1,XP_019255983.1%29;evalue=0.00;cov=4.9890
NbLab360C01	13285429	13289325	+	ID=NbL01g04410.1;Parent=NbL01g04410;RPKM=0.4766;Note=PREDICTED: Nicotiana attenuata uncharacterized LOC109241779 (LOC109241779), mRNA %28XM_019408552.1,XP_019264097.1%29;evalue=0.00;cov=38.7912
NbLab360C01	13294628	13297423	-	ID=NbL01g04420.1;Parent=NbL01g04420;RPKM=8.1903;Note=PREDICTED: Nicotiana tomentosiformis acetylserotonin O-methyltransferase-like (LOC104097953), mRNA %28XM_009604585.3,XP_009602880.1%29;evalue=0.00;cov=666.6067
NbLab360C01	13299005	13310702	-	ID=NbL01g04430.1;Parent=NbL01g04430;RPKM=4.8935;Note=PREDICTED: Nicotiana attenuata transcriptional elongation regulator MINIYO (LOC109244781), mRNA %28XM_019411924.1,XP_019267469.1%29;evalue=0.00;cov=398.2808
NbLab360C01	13327007	13328988	+	ID=NbL01g04440.1;Parent=NbL01g04440;RPKM=5.7139;Note=PREDICTED: Nicotiana sylvestris F-box protein SKIP23 (LOC104248134), transcript variant X1, mRNA %28XM_009804328.1,XP_009802630.1%29;evalue=0.00;cov=465.0584
NbLab360C01	13379250	13381293	-	ID=NbL01g04450.1;Parent=NbL01g04450;RPKM=0.1063;cov=8.6485
NbLab360C01	13382803	13386725	-	ID=NbL01g04460.1;Parent=NbL01g04460;RPKM=2.1173;Note=PREDICTED: Nicotiana attenuata rop guanine nucleotide exchange factor 1 (LOC109244783), mRNA %28XM_019411927.1,XP_019267472.1%29;evalue=0.00;cov=172.3273
NbLab360C01	13433758	13438402	+	ID=NbL01g04470.1;Parent=NbL01g04470;RPKM=0.3250;Note=PREDICTED: Nicotiana sylvestris coiled-coil domain-containing protein 124-like (LOC104211553), mRNA %28XM_009760628.1,XP_009758930.1%29;evalue=0.00;cov=26.4489
NbLab360C01	13453754	13457677	+	ID=NbL01g04480.1;Parent=NbL01g04480;RPKM=0.5306;Note=PREDICTED: Nicotiana tabacum PTI1-like tyrosine-protein kinase 2 (LOC107770819), transcript variant X1, mRNA %28XM_016590148.1,XP_016445634.1%29;evalue=0.00;cov=43.1856
NbLab360C01	13458823	13459871	-	ID=NbL01g04490.1;Parent=NbL01g04490;RPKM=0.0438;Note=PREDICTED: Nicotiana tabacum GDSL esterase/lipase At5g55050-like (LOC107770820), mRNA %28XM_016590152.1,XP_016445638.1%29;evalue=0.00;cov=3.5661
NbLab360C01	13460937	13464454	-	ID=NbL01g04500.1;Parent=NbL01g04500;RPKM=0.0417;Note=PREDICTED: Nicotiana attenuata L-ascorbate oxidase homolog (LOC109244787), mRNA %28XM_019411930.1,XP_019267475.1%29;evalue=0.00;cov=3.3967
NbLab360C01	13531435	13533018	-	ID=NbL01g04510.1;Parent=NbL01g04510;RPKM=0.7232;Note=PREDICTED: Nicotiana sylvestris dehydrin COR47-like (LOC104211548), mRNA %28XM_009760618.1,XP_009758920.1%29;evalue=0.00;cov=58.8581
NbLab360C01	13537879	13540454	+	ID=NbL01g04520.1;Parent=NbL01g04520;RPKM=0.4572;cov=37.2138
NbLab360C01	13545148	13554312	+	ID=NbL01g04530.1;Parent=NbL01g04530;RPKM=4.3613;Note=PREDICTED: Nicotiana attenuata alanine--tRNA ligase, chloroplastic/mitochondrial (LOC109224022), mRNA %28XM_019388558.1,XP_019244103.1%29;evalue=0.00;cov=354.9678
NbLab360C01	13565131	13568523	+	ID=NbL01g04540.1;Parent=NbL01g04540;RPKM=2.0733;Note=PREDICTED: Nicotiana tabacum expansin-like A2 (LOC107801681), mRNA %28XM_016625045.1,XP_016480531.1%29;evalue=0.00;cov=168.7478
NbLab360C01	13598290	13602279	+	ID=NbL01g04550.1;Parent=NbL01g04550;RPKM=0.1651;Note=PREDICTED: Nicotiana tabacum uncharacterized LOC107818407 (LOC107818407), mRNA %28XM_016644411.1,XP_016499897.1%29;evalue=0.00;cov=13.4389
NbLab360C01	13602284	13605552	-	ID=NbL01g04560.1;Parent=NbL01g04560;RPKM=0.1408;Note=PREDICTED: Nicotiana tabacum uncharacterized protein YAE1-like (LOC107818408), transcript variant X2, mRNA %28XM_016644413.1,XP_016499899.1%29;evalue=0.00;cov=11.4615
NbLab360C01	13684855	13686751	+	ID=NbL01g04570.1;Parent=NbL01g04570;RPKM=8.6413;Note=PREDICTED: Nicotiana tomentosiformis reticuline oxidase-like (LOC104088884), mRNA %28XM_009593633.3,XP_009591928.1%29;evalue=0.00;cov=703.3150
NbLab360C01	13728950	13736772	-	ID=NbL01g04580.1;Parent=NbL01g04580;RPKM=2.5914;Note=PREDICTED: Nicotiana tabacum uncharacterized LOC107824935 (LOC107824935), mRNA %28XM_016651751.1,XP_016507237.1%29;evalue=0.00;cov=210.9152
NbLab360C01	13793116	13800103	-	ID=NbL01g04590.1;Parent=NbL01g04590;RPKM=0.3995;Note=PREDICTED: Nicotiana attenuata uncharacterized LOC109230253 (LOC109230253), partial mRNA %28XM_019395773.1,XP_019251318.1%29;evalue=0.00;cov=32.5172
NbLab360C01	13813347	13818235	-	ID=NbL01g04600.1;Parent=NbL01g04600;RPKM=1.8253;Note=PREDICTED: Nicotiana tabacum uncharacterized protein ycf39-like (LOC107825308), transcript variant X1, mRNA %28XM_016652153.1,XP_016507639.1%29;evalue=0.00;cov=148.5605
NbLab360C01	13819625	13825163	-	ID=NbL01g04610.1;Parent=NbL01g04610;RPKM=1.0058;Note=PREDICTED: Nicotiana tabacum uncharacterized protein At1g04910-like (LOC107825307), mRNA %28XM_016652152.1,XP_016507638.1%29;evalue=0.00;cov=81.8630
NbLab360C01	13880753	13884760	+	ID=NbL01g04630.1;Parent=NbL01g04630;RPKM=0.0359;Note=PREDICTED: Nicotiana tabacum uncharacterized LOC107799961 (LOC107799961), mRNA %28XM_016623104.1,XP_016478590.1%29;evalue=0.00;cov=2.9207
NbLab360C01	13919472	13940229	+	ID=NbL01g04640.1;Parent=NbL01g04640;RPKM=1.1457;Note=PREDICTED: Nicotiana attenuata glycerol-3-phosphate acyltransferase 3-like (LOC109231483), mRNA %28XM_019397146.1,XP_019252691.1%29;evalue=0.00;cov=93.2476
NbLab360C01	13956732	13960171	+	ID=NbL01g04650.1;Parent=NbL01g04650;RPKM=3.5835;Note=PREDICTED: Nicotiana attenuata lysM domain-containing GPI-anchored protein 2 (LOC109231475), mRNA %28XM_019397137.1,XP_019252682.1%29;evalue=0.00;cov=291.6651
NbLab360C01	13973055	13981448	+	ID=NbL01g04660.1;Parent=NbL01g04660;RPKM=1.4458;Note=PREDICTED: Nicotiana sylvestris MATE efflux family protein 3, chloroplastic-like (LOC104215977), transcript variant X2, mRNA %28XM_009765928.1,XP_009764230.1%29;evalue=0.00;cov=117.6713
NbLab360C01	14046340	14068024	-	ID=NbL01g04680.1;Parent=NbL01g04680;RPKM=0.1569;Note=PREDICTED: Nicotiana tabacum probable flavin-containing monooxygenase 1 (LOC107829572), mRNA %28XM_016657022.1,XP_016512508.1%29;evalue=0.00;cov=12.7687
NbLab360C01	14078270	14081442	-	ID=NbL01g04690.1;Parent=NbL01g04690;RPKM=0.0129;Note=PREDICTED: Nicotiana attenuata SEC1 family transport protein SLY1-like (LOC109243860), mRNA %28XM_019410869.1,XP_019266414.1%29;evalue=0.00;cov=1.0483
NbLab360C01	14122789	14127040	+	ID=NbL01g04700.1;Parent=NbL01g04700;RPKM=6.8102;Note=PREDICTED: Nicotiana attenuata metal-independent phosphoserine phosphatase (LOC109243859), transcript variant X2, mRNA %28XM_019410868.1,XP_019266413.1%29;evalue=0.00;cov=554.2801
NbLab360C01	14127729	14133595	-	ID=NbL01g04710.1;Parent=NbL01g04710;RPKM=5.0128;Note=PREDICTED: Nicotiana attenuata sorcin-like (LOC109243858), mRNA %28XM_019410865.1,XP_019266410.1%29;evalue=0.00;cov=407.9910
NbLab360C01	14149825	14155055	+	ID=NbL01g04720.1;Parent=NbL01g04720;RPKM=0.1500;Note=PREDICTED: Nicotiana tabacum uncharacterized LOC107829605 (LOC107829605), transcript variant X3, mRNA %28XM_016657071.1,XP_016512557.1%29;evalue=0.00;cov=12.2056
NbLab360C01	14212154	14218336	+	ID=NbL01g04730.1;Parent=NbL01g04730;RPKM=0.1954;Note=PREDICTED: Nicotiana sylvestris protein NLP2-like (LOC104217804), transcript variant X3, mRNA %28XM_009768136.1,XP_009766438.1%29;evalue=0.00;cov=15.9028
NbLab360C01	14235963	14241542	-	ID=NbL01g04750.1;Parent=NbL01g04750;RPKM=0.8799;Note=PREDICTED: Nicotiana attenuata probable galacturonosyltransferase 3 (LOC109243854), mRNA %28XM_019410858.1,XP_019266403.1%29;evalue=0.00;cov=71.6165
NbLab360C01	14250370	14253552	+	ID=NbL01g04760.1;Parent=NbL01g04760;RPKM=0.0621;cov=5.0528
NbLab360C01	14282956	14286713	-	ID=NbL01g04770.1;Parent=NbL01g04770;RPKM=1.7418;Note=PREDICTED: Nicotiana tomentosiformis probable serine/threonine-protein kinase PIX13 (LOC104089842), transcript variant X1, mRNA %28XM_009594842.3,XP_009593137.1%29;evalue=0.00;cov=141.7683
NbLab360C01	14333338	14357624	-	ID=NbL01g04780.1;Parent=NbL01g04780;RPKM=2.5157;Note=PREDICTED: Nicotiana attenuata alpha-1,3-mannosyl-glycoprotein 2-beta-N-acetylglucosaminyltransferase (LOC109243852), transcript variant X1, mRNA %28XM_019410853.1,XP_019266398.1%29;evalue=0.00;cov=204.7549
NbLab360C01	14407285	14411413	+	ID=NbL01g04790.1;Parent=NbL01g04790;RPKM=0.3718;Note=PREDICTED: Nicotiana tabacum glutamate receptor 3.2-like (LOC107807482), mRNA %28XM_016631892.1,XP_016487378.1%29;evalue=0.00;cov=30.2605
NbLab360C01	14411557	14413631	+	ID=NbL01g04800.1;Parent=NbL01g04800;RPKM=1.1384;Note=PREDICTED: Nicotiana tomentosiformis homoserine kinase-like (LOC104102711), mRNA %28XM_009610504.3,XP_009608799.1%29;evalue=0.00;cov=92.6533
NbLab360C01	14413890	14423073	-	ID=NbL01g04810.1;Parent=NbL01g04810;RPKM=1.8963;Note=PREDICTED: Nicotiana tabacum monosaccharide-sensing protein 2-like (LOC107807484), transcript variant X2, mRNA %28XM_016631895.1,XP_016487381.1%29;evalue=0.00;cov=154.3436
NbLab360C01	14472495	14476742	+	ID=NbL01g04820.1;Parent=NbL01g04820;RPKM=0.5730;Note=PREDICTED: Nicotiana attenuata mitochondrial phosphate carrier protein 1, mitochondrial-like (LOC109239317), mRNA %28XM_019405866.1,XP_019261411.1%29;evalue=0.00;cov=46.6366
NbLab360C01	14494945	14502782	+	ID=NbL01g04830.1;Parent=NbL01g04830;RPKM=0.1590;Note=PREDICTED: Nicotiana sylvestris calcium-dependent protein kinase 5 (LOC104215287), transcript variant X3, mRNA %28XM_009765056.1,XP_009763358.1%29;evalue=0.00;cov=12.9396
NbLab360C01	14525481	14538176	-	ID=NbL01g04840.1;Parent=NbL01g04840;RPKM=8.4623;Note=PREDICTED: Nicotiana attenuata uncharacterized protein At2g17340-like (LOC109239314), transcript variant X1, mRNA %28XM_019405861.1,XP_019261406.1%29;evalue=0.00;cov=688.7434
NbLab360C01	14578865	14584730	-	ID=NbL01g04850.1;Parent=NbL01g04850;RPKM=30.4938;Note=PREDICTED: Nicotiana sylvestris aminoacylase-1 (LOC104242920), mRNA %28XM_009798035.1,XP_009796337.1%29;evalue=0.00;cov=2481.8929
NbLab360C01	14618144	14635552	+	ID=NbL01g04860.1;Parent=NbL01g04860;RPKM=6.9296;Note=PREDICTED: Nicotiana attenuata glutamate--tRNA ligase, chloroplastic/mitochondrial (LOC109239312), mRNA %28XM_019405859.1,XP_019261404.1%29;evalue=0.00;cov=564.0023
NbLab360C01	14676011	14721047	+	ID=NbL01g04870.1;Parent=NbL01g04870;RPKM=1.2807;Note=PREDICTED: Nicotiana sylvestris chloride channel protein CLC-e (LOC104211273), transcript variant X2, misc_RNA %28XR_707093.1,%29;evalue=0.00;cov=104.2386
NbLab360C01	14722480	14738831	-	ID=NbL01g04880.1;Parent=NbL01g04880;RPKM=1.3761;Note=PREDICTED: Nicotiana attenuata protein FAR1-RELATED SEQUENCE 5 (LOC109241494), transcript variant X2, mRNA %28XM_019408233.1,XP_019263778.1%29;evalue=0.00;cov=111.9997
NbLab360C01	14771608	14798606	+	ID=NbL01g04890.1;Parent=NbL01g04890;RPKM=0.2780;Note=PREDICTED: Nicotiana attenuata AT-rich interactive domain-containing protein 6-like (LOC109241495), mRNA %28XM_019408234.1,XP_019263779.1%29;evalue=0.00;cov=22.6300
NbLab360C01	14799061	14819580	-	ID=NbL01g04900.1;Parent=NbL01g04900;RPKM=1.7270;Note=PREDICTED: Nicotiana attenuata brefeldin A-inhibited guanine nucleotide-exchange protein 1 (LOC109241496), mRNA %28XM_019408235.1,XP_019263780.1%29;evalue=0.00;cov=140.5599
NbLab360C01	14895339	14907315	+	ID=NbL01g04920.1;Parent=NbL01g04920;RPKM=0.0965;Note=PREDICTED: Nicotiana attenuata uncharacterized LOC109241779 (LOC109241779), mRNA %28XM_019408552.1,XP_019264097.1%29;evalue=0.00;cov=7.8555
NbLab360C01	15141424	15146319	-	ID=NbL01g04950.1;Parent=NbL01g04950;RPKM=0.0141;Note=PREDICTED: Nicotiana attenuata uncharacterized LOC109244335 (LOC109244335), mRNA %28XM_019411403.1,XP_019266948.1%29;evalue=0.00;cov=1.1474
NbLab360C01	15200034	15211268	-	ID=NbL01g04970.1;Parent=NbL01g04970;RPKM=3.9220;Note=PREDICTED: Nicotiana tabacum psbP domain-containing protein 1, chloroplastic-like (LOC107791372), mRNA %28XM_016613424.1,XP_016468910.1%29;evalue=0.00;cov=319.2120
NbLab360C01	15241426	15286118	+	ID=NbL01g04980.1;Parent=NbL01g04980;RPKM=0.2130;Note=PREDICTED: Nicotiana attenuata methylmalonate-semialdehyde dehydrogenase [acylating], mitochondrial-like (LOC109211462), transcript variant X3, mRNA %28XM_019374997.1,XP_019230542.1%29;evalue=0.00;cov=17.3354
NbLab360C01	15299227	15306624	+	ID=NbL01g04990.1;Parent=NbL01g04990;RPKM=13.1508;Note=PREDICTED: Nicotiana tomentosiformis methylmalonate-semialdehyde dehydrogenase [acylating], mitochondrial (LOC104111545), mRNA %28XM_009621257.3,XP_009619552.1%29;evalue=0.00;cov=1070.3444
NbLab360C01	15359280	15365694	+	ID=NbL01g05000.1;Parent=NbL01g05000;RPKM=5.2548;Note=PREDICTED: Nicotiana attenuata gamma-glutamyl peptidase 5-like (LOC109229136), mRNA %28XM_019394470.1,XP_019250015.1%29;evalue=0.00;cov=427.6901
NbLab360C01	15442308	15454017	+	ID=NbL01g05010.1;Parent=NbL01g05010;RPKM=0.6343;Note=PREDICTED: Nicotiana attenuata dynamin-related protein 3B-like (LOC109232974), mRNA %28XM_019398680.1,XP_019254225.1%29;evalue=0.00;cov=51.6229
NbLab360C01	15501039	15506333	-	ID=NbL01g05020.1;Parent=NbL01g05020;RPKM=1.4385;Note=PREDICTED: Nicotiana attenuata GATA transcription factor 19-like (LOC109212229), transcript variant X3, mRNA %28XM_019375856.1,XP_019231401.1%29;evalue=0.00;cov=117.0761
NbLab360C01	15511459	15520959	-	ID=NbL01g05030.1;Parent=NbL01g05030;RPKM=0.0531;Note=PREDICTED: Nicotiana attenuata GATA transcription factor 24-like (LOC109212231), mRNA %28XM_019375858.1,XP_019231403.1%29;evalue=0.00;cov=4.3188
NbLab360C01	15554248	15556562	-	ID=NbL01g05040.1;Parent=NbL01g05040;RPKM=0.0295;cov=2.4040
NbLab360C01	15557715	15559209	+	ID=NbL01g05050.1;Parent=NbL01g05050;RPKM=0.0300;Note=PREDICTED: Nicotiana sylvestris putative UDP-rhamnose:rhamnosyltransferase 1 (LOC104236122), mRNA %28XM_009789996.1,XP_009788298.1%29;evalue=0.00;cov=2.4402
NbLab360C01	15563220	15566868	-	ID=NbL01g05060.1;Parent=NbL01g05060;RPKM=0.7222;Note=PREDICTED: Nicotiana tabacum fructose-1,6-bisphosphatase class 1-like (LOC107760211), mRNA %28XM_016578230.1,XP_016433716.1%29;evalue=0.00;cov=58.7773
NbLab360C01	15598964	15601273	+	ID=NbL01g05070.1;Parent=NbL01g05070;RPKM=79.0843;Note=PREDICTED: Nicotiana sylvestris uncharacterized LOC104217986 (LOC104217986), mRNA %28XM_009768362.1,XP_009766664.1%29;evalue=0.00;cov=6436.6711
NbLab360C01	15604847	15613640	-	ID=NbL01g05080.1;Parent=NbL01g05080;RPKM=9.1745;Note=PREDICTED: Nicotiana sylvestris protein EXECUTER 1, chloroplastic (LOC104217987), mRNA %28XM_009768364.1,XP_009766666.1%29;evalue=0.00;cov=746.7088
NbLab360C01	15669142	15674011	+	ID=NbL01g05090.1;Parent=NbL01g05090;RPKM=1.1548;Note=PREDICTED: Nicotiana tabacum uncharacterized LOC107820987 (LOC107820987), mRNA %28XM_016647362.1,XP_016502848.1%29;evalue=0.00;cov=93.9930
NbLab360C01	15730449	15740231	+	ID=NbL01g05100.1;Parent=NbL01g05100;RPKM=0.7744;Note=PREDICTED: Nicotiana attenuata terpene synthase 10-like (LOC109241521), mRNA %28XM_019408260.1,XP_019263805.1%29;evalue=0.00;cov=63.0314
NbLab360C01	15749042	15750629	-	ID=NbL01g05110.1;Parent=NbL01g05110;RPKM=0.6872;cov=55.9338
NbLab360C01	15786206	15787646	+	ID=NbL01g05120.1;Parent=NbL01g05120;RPKM=0.7103;Note=PREDICTED: Nicotiana tabacum expansin-B15-like (LOC107765720), mRNA %28XM_016584398.1,XP_016439884.1%29;evalue=0.00;cov=57.8087
NbLab360C01	15881545	15883178	+	ID=NbL01g05140.1;Parent=NbL01g05140;RPKM=0.3954;Note=PREDICTED: Nicotiana attenuata zinc finger protein ZAT9-like (LOC109207535), mRNA %28XM_019370476.1,XP_019226021.1%29;evalue=0.00;cov=32.1856
NbLab360C01	15983500	15990335	+	ID=NbL01g05150.1;Parent=NbL01g05150;RPKM=0.9011;Note=PREDICTED: Nicotiana sylvestris mediator of RNA polymerase II transcription subunit 12-like (LOC104214862), mRNA %28XM_009764585.1,XP_009762887.1%29;evalue=0.00;cov=73.3426
NbLab360C01	16017013	16033153	+	ID=NbL01g05160.1;Parent=NbL01g05160;RPKM=1.5235;Note=PREDICTED: Nicotiana tabacum uncharacterized LOC107791440 (LOC107791440), transcript variant X13, mRNA %28XM_016613517.1,XP_016469003.1%29;evalue=0.00;cov=123.9998
NbLab360C01	16033373	16035586	-	ID=NbL01g05170.1;Parent=NbL01g05170;RPKM=6.7071;Note=PREDICTED: Nicotiana sylvestris uncharacterized LOC104248330 (LOC104248330), mRNA %28XM_009804570.1,XP_009802872.1%29;evalue=0.00;cov=545.8899
NbLab360C01	16062471	16065713	+	ID=NbL01g05180.1;Parent=NbL01g05180;RPKM=2.1968;Note=PREDICTED: Nicotiana tabacum SPX domain-containing protein 3-like (LOC107812634), mRNA %28XM_016637777.1,XP_016493263.1%29;evalue=0.00;cov=178.7983
NbLab360C01	16096328	16102080	+	ID=NbL01g05190.1;Parent=NbL01g05190;RPKM=0.0407;Note=PREDICTED: Nicotiana attenuata uncharacterized LOC109236729 (LOC109236729), mRNA %28XM_019402972.1,XP_019258517.1%29;evalue=0.00;cov=3.3093
NbLab360C01	16115234	16131710	+	ID=NbL01g05200.1;Parent=NbL01g05200;RPKM=8.9618;Note=PREDICTED: Nicotiana attenuata vesicle-associated protein 1-2 (LOC109236652), mRNA %28XM_019402875.1,XP_019258420.1%29;evalue=0.00;cov=729.3998
NbLab360C01	16131854	16136865	-	ID=NbL01g05210.1;Parent=NbL01g05210;RPKM=0.0812;Note=PREDICTED: Nicotiana sylvestris centrin-2-like (LOC104220926), transcript variant X2, mRNA %28XM_009771891.1,XP_009770193.1%29;evalue=0.00;cov=6.6078
NbLab360C01	16230175	16233185	-	ID=NbL01g05240.1;Parent=NbL01g05240;RPKM=1.9735;Note=PREDICTED: Nicotiana sylvestris scarecrow-like protein 22 (LOC104214631), mRNA %28XM_009764326.1,XP_009762628.1%29;evalue=0.00;cov=160.6250
NbLab360C01	16319275	16319947	+	ID=NbL01g05250.1;Parent=NbL01g05250;RPKM=0.0489;Note=PREDICTED: Nicotiana tomentosiformis uncharacterized LOC104102745 (LOC104102745), mRNA %28XM_009610554.3,XP_009608849.1%29;evalue=0.00;cov=3.9819
NbLab360C01	16347142	16357481	-	ID=NbL01g05260.1;Parent=NbL01g05260;RPKM=5.9504;Note=PREDICTED: Nicotiana sylvestris vesicle-associated protein 1-3 (LOC104240000), transcript variant X1, mRNA %28XM_009794776.1,XP_009793078.1%29;evalue=0.00;cov=484.3037
NbLab360C01	16410800	16412886	-	ID=NbL01g05270.1;Parent=NbL01g05270;RPKM=0.0350;Note=PREDICTED: Nicotiana tabacum glutamate synthase 1 [NADH], chloroplastic-like (LOC107822887), partial mRNA %28XM_016649471.1,XP_016504957.1%29;evalue=0.00;cov=2.8519
NbLab360C01	16451297	16453146	-	ID=NbL01g05280.1;Parent=NbL01g05280;RPKM=0.3134;Note=PREDICTED: Nicotiana attenuata uncharacterized LOC109240023 (LOC109240023), mRNA %28XM_019406647.1,XP_019262192.1%29;evalue=0.00;cov=25.5081
NbLab360C01	16585052	16588209	+	ID=NbL01g05290.1;Parent=NbL01g05290;RPKM=0.7003;Note=PREDICTED: Nicotiana tabacum peroxisomal acyl-coenzyme A oxidase 1-like (LOC107793343), mRNA %28XM_016615669.1,XP_016471155.1%29;evalue=0.00;cov=57.0001
NbLab360C01	16592735	16597423	-	ID=NbL01g05300.1;Parent=NbL01g05300;RPKM=8.2023;Note=PREDICTED: Nicotiana attenuata axial regulator YABBY 1 (LOC109237065), mRNA %28XM_019403346.1,XP_019258891.1%29;evalue=0.00;cov=667.5890
NbLab360C01	16778414	16780074	+	ID=NbL01g05310.1;Parent=NbL01g05310;RPKM=3.9779;Note=PREDICTED: Nicotiana tabacum auxin-responsive protein SAUR36-like (LOC107760702), mRNA %28XM_016578796.1,XP_016434282.1%29;evalue=0.00;cov=323.7578
NbLab360C01	16836018	16838559	+	ID=NbL01g05320.1;Parent=NbL01g05320;RPKM=0.0347;Note=PREDICTED: Nicotiana tabacum cysteine-rich repeat secretory protein 15-like (LOC107827920), mRNA %28XM_016655153.1,XP_016510639.1%29;evalue=0.00;cov=2.8251
NbLab360C01	16896295	16899965	-	ID=NbL01g05330.1;Parent=NbL01g05330;RPKM=1.9670;Note=PREDICTED: Nicotiana tabacum pectinesterase 2-like (LOC107793308), mRNA %28XM_016615641.1,XP_016471127.1%29;evalue=0.00;cov=160.0931
NbLab360C01	17116671	17127932	+	ID=NbL01g05350.1;Parent=NbL01g05350;RPKM=7.2542;Note=PREDICTED: Nicotiana tabacum methionine aminopeptidase 1A-like (LOC107770144), mRNA %28XM_016589416.1,XP_016444902.1%29;evalue=0.00;cov=590.4215
NbLab360C01	17137162	17153955	-	ID=NbL01g05360.1;Parent=NbL01g05360;RPKM=0.2389;Note=PREDICTED: Nicotiana attenuata tubulin-folding cofactor D (LOC109237356), mRNA %28XM_019403688.1,XP_019259233.1%29;evalue=0.00;cov=19.4462
NbLab360C01	17158220	17170360	+	ID=NbL01g05370.1;Parent=NbL01g05370;RPKM=1.0643;Note=PREDICTED: Nicotiana sylvestris programmed cell death protein 2 (LOC104217641), transcript variant X1, mRNA %28XM_009767938.1,XP_009766240.1%29;evalue=0.00;cov=86.6253
NbLab360C01	17232580	17235477	-	ID=NbL01g05400.1;Parent=NbL01g05400;RPKM=2.6972;Note=PREDICTED: Nicotiana tabacum IRK-interacting protein-like (LOC107764557), transcript variant X5, mRNA %28XM_016583151.1,XP_016438637.1%29;evalue=0.00;cov=219.5263
NbLab360C01	17265773	17269833	-	ID=NbL01g05410.1;Parent=NbL01g05410;RPKM=0.5945;Note=PREDICTED: Nicotiana tomentosiformis uncharacterized LOC104119003 (LOC104119003), mRNA %28XM_009630391.3,XP_009628686.1%29;evalue=0.00;cov=48.3844
NbLab360C01	17298654	17304509	+	ID=NbL01g05420.1;Parent=NbL01g05420;RPKM=0.0624;Note=PREDICTED: Nicotiana tomentosiformis arginase 1, mitochondrial (LOC104119002), mRNA %28XM_009630390.3,XP_009628685.1%29;evalue=0.00;cov=5.0814
NbLab360C01	17306137	17308248	+	ID=NbL01g05430.1;Parent=NbL01g05430;RPKM=0.0467;cov=3.7989
NbLab360C01	17316164	17321302	-	ID=NbL01g05440.1;Parent=NbL01g05440;RPKM=0.2989;Note=PREDICTED: Nicotiana tabacum protein NRT1/ PTR FAMILY 7.2-like (LOC107770138), mRNA %28XM_016589406.1,XP_016444892.1%29;evalue=0.00;cov=24.3257
NbLab360C01	17341280	17347303	+	ID=NbL01g05450.1;Parent=NbL01g05450;RPKM=11.9744;Note=PREDICTED: Nicotiana sylvestris 3-phosphoshikimate 1-carboxyvinyltransferase 1, chloroplastic (LOC104247731), mRNA %28XM_009803816.1,XP_009802118.1%29;evalue=0.00;cov=974.5946
NbLab360C01	17362372	17364671	+	ID=NbL01g05460.1;Parent=NbL01g05460;RPKM=3.7609;Note=PREDICTED: Nicotiana sylvestris UDP-glucuronate 4-epimerase 3 (LOC104247730), mRNA %28XM_009803815.1,XP_009802117.1%29;evalue=0.00;cov=306.1032
NbLab360C01	17366824	17372151	-	ID=NbL01g05470.1;Parent=NbL01g05470;RPKM=6.1314;Note=PREDICTED: Nicotiana attenuata tRNA 2'-phosphotransferase 1-like (LOC109227672), mRNA %28XM_019392874.1,XP_019248419.1%29;evalue=0.00;cov=499.0310
NbLab360C01	17377307	17380157	-	ID=NbL01g05480.1;Parent=NbL01g05480;RPKM=19.9718;Note=PREDICTED: Nicotiana sylvestris 40S ribosomal protein S13 (LOC104225835), mRNA %28XM_009777701.1,XP_009776003.1%29;evalue=0.00;cov=1625.5088
NbLab360C01	17432620	17436669	+	ID=NbL01g05490.1;Parent=NbL01g05490;RPKM=4.2664;Note=PREDICTED: Nicotiana tabacum leucine-rich repeat receptor protein kinase EMS1-like (LOC107821581), mRNA %28XM_016648014.1,XP_016503500.1%29;evalue=0.00;cov=347.2416
NbLab360C01	17470659	17472128	-	ID=NbL01g05510.1;Parent=NbL01g05510;RPKM=1.6515;Note=PREDICTED: Nicotiana attenuata uncharacterized LOC109233920 (LOC109233920), mRNA %28XM_019399767.1,XP_019255312.1%29;evalue=0.00;cov=134.4177
NbLab360C01	17503568	17514670	-	ID=NbL01g05520.1;Parent=NbL01g05520;RPKM=14.5190;Note=PREDICTED: Nicotiana attenuata uncharacterized LOC109226914 (LOC109226914), mRNA %28XM_019391831.1,XP_019247376.1%29;evalue=0.00;cov=1181.6977
NbLab360C01	17534374	17535005	-	ID=NbL01g05530.1;Parent=NbL01g05530;RPKM=0.0361;Note=PREDICTED: Nicotiana attenuata receptor-like protein 12 (LOC109244954), mRNA %28XM_019412122.1,XP_019267667.1%29;evalue=0.00;cov=2.9395
NbLab360C01	17550406	17559800	-	ID=NbL01g05540.1;Parent=NbL01g05540;RPKM=0.0232;Note=PREDICTED: Nicotiana attenuata uncharacterized LOC109230855 (LOC109230855), transcript variant X1, mRNA %28XM_019396311.1,XP_019251856.1%29;evalue=0.00;cov=1.8893
NbLab360C01	17571468	17576866	-	ID=NbL01g05550.1;Parent=NbL01g05550;RPKM=7.6234;Note=PREDICTED: Nicotiana tabacum probable protein S-acyltransferase 14 (LOC107762117), mRNA %28XM_016580443.1,XP_016435929.1%29;evalue=0.00;cov=620.4672
NbLab360C01	17627402	17638808	+	ID=NbL01g05560.1;Parent=NbL01g05560;RPKM=0.0560;Note=PREDICTED: Nicotiana attenuata protein transport Sec1a-like (LOC109211817), transcript variant X3, mRNA %28XM_019375401.1,XP_019230946.1%29;evalue=0.00;cov=4.5591
NbLab360C01	17703238	17707517	-	ID=NbL01g05570.1;Parent=NbL01g05570;RPKM=13.2437;Note=PREDICTED: Nicotiana tabacum methylsterol monooxygenase 1-1-like (LOC107828110), mRNA %28XM_016655367.1,XP_016510853.1%29;evalue=0.00;cov=1077.9057
NbLab360C01	17749741	17756425	-	ID=NbL01g05580.1;Parent=NbL01g05580;RPKM=0.1085;Note=PREDICTED: Nicotiana sylvestris glutathione S-transferase zeta class-like (LOC104237502), transcript variant X4, mRNA %28XM_009791662.1,XP_009789964.1%29;evalue=0.00;cov=8.8294
NbLab360C01	17778006	17788815	+	ID=NbL01g05590.1;Parent=NbL01g05590;RPKM=1.3518;Note=PREDICTED: Nicotiana sylvestris peptidyl-prolyl cis-trans isomerase FKBP43 (LOC104237501), mRNA %28XM_009791658.1,XP_009789960.1%29;evalue=0.00;cov=110.0248
NbLab360C01	17795071	17796645	+	ID=NbL01g05600.1;Parent=NbL01g05600;RPKM=0.0556;Note=PREDICTED: Nicotiana attenuata uncharacterized LOC109211351 (LOC109211351), transcript variant X1, misc_RNA %28XR_002065693.1,%29;evalue=0.00;cov=4.5276
NbLab360C01	17800847	17807783	-	ID=NbL01g05610.1;Parent=NbL01g05610;RPKM=0.6865;Note=PREDICTED: Nicotiana sylvestris ATP-dependent DNA helicase 2 subunit KU80 (LOC104237500), mRNA %28XM_009791657.1,XP_009789959.1%29;evalue=0.00;cov=55.8727
NbLab360C01	17843129	17846481	+	ID=NbL01g05620.1;Parent=NbL01g05620;RPKM=2.4554;Note=PREDICTED: Nicotiana tabacum uncharacterized LOC107773275 (LOC107773275), mRNA %28XM_016592716.1,XP_016448202.1%29;evalue=0.00;cov=199.8487
NbLab360C01	17900171	17904091	+	ID=NbL01g05630.1;Parent=NbL01g05630;RPKM=6.0582;Note=PREDICTED: Nicotiana sylvestris protein cornichon homolog 4-like (LOC104237498), transcript variant X5, mRNA %28XM_009791655.1,XP_009789957.1%29;evalue=0.00;cov=493.0738
NbLab360C01	17904445	17909580	-	ID=NbL01g05640.1;Parent=NbL01g05640;RPKM=2.3654;Note=PREDICTED: Nicotiana sylvestris uncharacterized LOC104237497 (LOC104237497), mRNA %28XM_009791653.1,XP_009789955.1%29;evalue=0.00;cov=192.5167
NbLab360C01	17963596	17968917	-	ID=NbL01g05650.1;Parent=NbL01g05650;RPKM=0.8127;Note=PREDICTED: Nicotiana attenuata 65-kDa microtubule-associated protein 3 (LOC109211782), transcript variant X3, mRNA %28XM_019375358.1,XP_019230903.1%29;evalue=0.00;cov=66.1463
NbLab360C01	17977767	17980622	-	ID=NbL01g05660.1;Parent=NbL01g05660;RPKM=1.5702;Note=PREDICTED: Nicotiana sylvestris uncharacterized LOC104237495 (LOC104237495), transcript variant X3, misc_RNA %28XR_713639.1,%29;evalue=0.00;cov=127.8011
NbLab360C01	18008851	18011225	-	ID=NbL01g05670.1;Parent=NbL01g05670;RPKM=0.3052;Note=PREDICTED: Nicotiana tabacum LOB domain-containing protein 19-like (LOC107767255), mRNA %28XM_016586177.1,XP_016441663.1%29;evalue=0.00;cov=24.8440
NbLab360C01	18022345	18024784	-	ID=NbL01g05680.1;Parent=NbL01g05680;RPKM=4.3130;Note=PREDICTED: Nicotiana tabacum probable carboxylesterase 9 (LOC107778674), mRNA %28XM_016598962.1,XP_016454448.1%29;evalue=0.00;cov=351.0368
NbLab360C01	18142231	18146049	+	ID=NbL01g05690.1;Parent=NbL01g05690;RPKM=0.5937;Note=PREDICTED: Nicotiana attenuata LOB domain-containing protein 30-like (LOC109206246), mRNA %28XM_019369060.1,XP_019224605.1%29;evalue=0.00;cov=48.3232
NbLab360C01	18166007	18170412	-	ID=NbL01g05700.1;Parent=NbL01g05700;RPKM=1.5940;Note=PREDICTED: Nicotiana tomentosiformis pentatricopeptide repeat-containing protein At1g01970 (LOC104099577), transcript variant X2, mRNA %28XM_009606616.3,XP_009604911.1%29;evalue=0.00;cov=129.7342
NbLab360C01	18183818	18207370	+	ID=NbL01g05710.1;Parent=NbL01g05710;RPKM=4.3325;Note=PREDICTED: Nicotiana tomentosiformis brefeldin A-inhibited guanine nucleotide-exchange protein 2 (LOC104099576), mRNA %28XM_009606615.3,XP_009604910.1%29;evalue=0.00;cov=352.6203
NbLab360C01	18222682	18224338	+	ID=NbL01g05720.1;Parent=NbL01g05720;RPKM=8.1932;Note=PREDICTED: Nicotiana attenuata putative ribosome biogenesis protein C8F11.04 (LOC109220566), mRNA %28XM_019385027.1,XP_019240572.1%29;evalue=0.00;cov=666.8451
NbLab360C01	18227102	18233027	+	ID=NbL01g05730.1;Parent=NbL01g05730;RPKM=0.2271;Note=PREDICTED: Nicotiana tomentosiformis brefeldin A-inhibited guanine nucleotide-exchange protein 2 (LOC104099576), mRNA %28XM_009606615.3,XP_009604910.1%29;evalue=0.00;cov=18.4865
NbLab360C01	18288367	18289965	-	ID=NbL01g05740.1;Parent=NbL01g05740;RPKM=0.1923;Note=PREDICTED: Nicotiana tabacum AT-hook motif nuclear-localized protein 22-like (LOC107810396), mRNA %28XM_016635174.1,XP_016490660.1%29;evalue=0.00;cov=15.6530
NbLab360C01	18321280	18328459	-	ID=NbL01g05750.1;Parent=NbL01g05750;RPKM=0.1102;Note=PREDICTED: Nicotiana attenuata uncharacterized LOC109216032 (LOC109216032), transcript variant X7, misc_RNA %28XR_002066443.1,%29;evalue=0.00;cov=8.9727
NbLab360C01	18331664	18350999	-	ID=NbL01g05760.1;Parent=NbL01g05760;RPKM=0.7814;Note=PREDICTED: Nicotiana attenuata kinesin-like protein KIN-UB (LOC109207740), mRNA %28XM_019370723.1,XP_019226268.1%29;evalue=0.00;cov=63.6011
NbLab360C01	18425362	18426710	-	ID=NbL01g05770.1;Parent=NbL01g05770;RPKM=0.4863;Note=PREDICTED: Nicotiana attenuata protein LITTLE ZIPPER 2-like (LOC109207736), mRNA %28XM_019370718.1,XP_019226263.1%29;evalue=0.00;cov=39.5805
NbLab360C01	18437422	18442274	-	ID=NbL01g05780.1;Parent=NbL01g05780;RPKM=0.0213;cov=1.7321
NbLab360C01	18443515	18456202	-	ID=NbL01g05790.1;Parent=NbL01g05790;RPKM=0.9267;Note=PREDICTED: Nicotiana attenuata uncharacterized LOC109207739 (LOC109207739), transcript variant X1, mRNA %28XM_019370721.1,XP_019226266.1%29;evalue=0.00;cov=75.4277
NbLab360C01	18460167	18468589	-	ID=NbL01g05800.1;Parent=NbL01g05800;RPKM=1.9614;Note=PREDICTED: Nicotiana tabacum ankyrin repeat and zinc finger domain-containing protein 1-like (LOC107820234), mRNA %28XM_016646482.1,XP_016501968.1%29;evalue=0.00;cov=159.6389
NbLab360C01	18474246	18476917	-	ID=NbL01g05810.1;Parent=NbL01g05810;RPKM=10.9620;Note=PREDICTED: Nicotiana sylvestris fasciclin-like arabinogalactan protein 8 (LOC104233396), mRNA %28XM_009786786.1,XP_009785088.1%29;evalue=0.00;cov=892.1944
NbLab360C01	18493601	18497383	+	ID=NbL01g05820.1;Parent=NbL01g05820;RPKM=0.2745;Note=PREDICTED: Nicotiana tabacum growth-regulating factor 9-like (LOC107795016), transcript variant X2, mRNA %28XM_016617679.1,XP_016473165.1%29;evalue=0.00;cov=22.3407
NbLab360C01	18563122	18566380	+	ID=NbL01g05830.1;Parent=NbL01g05830;RPKM=0.0192;Note=PREDICTED: Nicotiana tomentosiformis pentatricopeptide repeat-containing protein At2g39620 (LOC104090850), mRNA %28XM_018769007.2,XP_018624523.1%29;evalue=0.00;cov=1.5650
NbLab360C01	18694237	18698121	+	ID=NbL01g05840.1;Parent=NbL01g05840;RPKM=0.0979;Note=PREDICTED: Nicotiana tabacum uncharacterized LOC107827105 (LOC107827105), mRNA %28XM_016654165.1,XP_016509651.1%29;evalue=0.00;cov=7.9711
NbLab360C01	18703216	18710876	-	ID=NbL01g05850.1;Parent=NbL01g05850;RPKM=2.8099;Note=PREDICTED: Nicotiana tabacum cell division protein FtsY homolog, chloroplastic-like (LOC107797235), mRNA %28XM_016620137.1,XP_016475623.1%29;evalue=0.00;cov=228.6992
NbLab360C01	18788669	18792856	-	ID=NbL01g05880.1;Parent=NbL01g05880;RPKM=0.2828;Note=PREDICTED: Nicotiana tomentosiformis equilibrative nucleotide transporter 3-like (LOC104117144), transcript variant X2, mRNA %28XM_009628148.3,XP_009626443.1%29;evalue=0.00;cov=23.0161
NbLab360C01	18796871	18803662	-	ID=NbL01g05890.1;Parent=NbL01g05890;RPKM=5.7876;Note=PREDICTED: Nicotiana sylvestris E3 ubiquitin-protein ligase At1g63170-like (LOC104227917), mRNA %28XM_009780296.1,XP_009778598.1%29;evalue=0.00;cov=471.0550
NbLab360C01	18854780	18855346	-	ID=NbL01g05900.1;Parent=NbL01g05900;RPKM=0.1750;Note=PREDICTED: Nicotiana tomentosiformis uncharacterized LOC117281801 (LOC117281801), mRNA %28XM_033661650.1,XP_033517541.1%29;evalue=0.00;cov=14.2434
NbLab360C01	18883372	18888381	+	ID=NbL01g05910.1;Parent=NbL01g05910;RPKM=0.0459;Note=PREDICTED: Nicotiana tabacum pentatricopeptide repeat-containing protein At4g21065-like (LOC107790860), transcript variant X3, mRNA %28XM_016612822.1,XP_016468308.1%29;evalue=0.00;cov=3.7337
NbLab360C01	18891781	18896325	-	ID=NbL01g05920.1;Parent=NbL01g05920;RPKM=18.3983;Note=PREDICTED: Nicotiana tomentosiformis shaggy-related protein kinase epsilon (LOC104097940), mRNA %28XM_009604563.3,XP_009602858.1%29;evalue=0.00;cov=1497.4355
NbLab360C01	19205837	19212629	-	ID=NbL01g05940.1;Parent=NbL01g05940;RPKM=3.1070;Note=PREDICTED: Nicotiana tabacum homeobox-leucine zipper protein ANTHOCYANINLESS 2-like (LOC107788239), mRNA %28XM_016609913.1,XP_016465399.1%29;evalue=0.00;cov=252.8821
NbLab360C01	19239837	19251268	-	ID=NbL01g05950.1;Parent=NbL01g05950;RPKM=6.1957;Note=PREDICTED: Nicotiana attenuata probable methyltransferase PMT13 (LOC109237597), mRNA %28XM_019403946.1,XP_019259491.1%29;evalue=0.00;cov=504.2715
NbLab360C01	19257724	19262613	-	ID=NbL01g05960.1;Parent=NbL01g05960;RPKM=0.9722;Note=PREDICTED: Nicotiana sylvestris COP9 signalosome complex subunit 1 (LOC104231192), mRNA %28XM_009784144.1,XP_009782446.1%29;evalue=0.00;cov=79.1306
NbLab360C01	19294567	19296519	-	ID=NbL01g05970.1;Parent=NbL01g05970;RPKM=1.5324;Note=PREDICTED: Nicotiana tabacum short-chain dehydrogenase reductase 3b-like (LOC107800255), mRNA %28XM_016623406.1,XP_016478892.1%29;evalue=0.00;cov=124.7219
NbLab360C01	19331574	19337928	-	ID=NbL01g05980.1;Parent=NbL01g05980;RPKM=5.9818;Note=PREDICTED: Nicotiana sylvestris probable methyltransferase PMT15 (LOC104249341), mRNA %28XM_009805752.1,XP_009804054.1%29;evalue=0.00;cov=486.8555
NbLab360C01	19573808	19576006	+	ID=NbL01g05990.1;Parent=NbL01g05990;RPKM=2.1444;Note=PREDICTED: Nicotiana sylvestris F-box protein PP2-A13-like (LOC104211473), mRNA %28XM_009760534.1,XP_009758836.1%29;evalue=0.00;cov=174.5294
NbLab360C01	19645533	19654755	+	ID=NbL01g06000.1;Parent=NbL01g06000;RPKM=3.3966;Note=PREDICTED: Nicotiana attenuata F-box protein At4g00755-like (LOC109210252), mRNA %28XM_019373636.1,XP_019229181.1%29;evalue=0.00;cov=276.4494
NbLab360C01	19656212	19663497	+	ID=NbL01g06010.1;Parent=NbL01g06010;RPKM=0.2208;Note=PREDICTED: Nicotiana attenuata F-box protein At4g00755-like (LOC109210253), transcript variant X1, mRNA %28XM_019373637.1,XP_019229182.1%29;evalue=0.00;cov=17.9725
NbLab360C01	19663782	19667903	-	ID=NbL01g06020.1;Parent=NbL01g06020;RPKM=2.5321;Note=PREDICTED: Nicotiana tabacum peroxisomal membrane protein 11D-like (LOC107773514), transcript variant X2, mRNA %28XM_016592933.1,XP_016448419.1%29;evalue=0.00;cov=206.0842
NbLab360C01	19669624	19674390	-	ID=NbL01g06030.1;Parent=NbL01g06030;RPKM=0.3291;Note=PREDICTED: Nicotiana sylvestris uncharacterized LOC104227203 (LOC104227203), transcript variant X4, mRNA %28XM_009779399.1,XP_009777701.1%29;evalue=0.00;cov=26.7816
NbLab360C01	19690306	19694201	-	ID=NbL01g06040.1;Parent=NbL01g06040;RPKM=0.1708;Note=PREDICTED: Nicotiana attenuata serine/arginine-rich splicing factor RS41-like (LOC109210257), transcript variant X2, mRNA %28XM_019373652.1,XP_019229197.1%29;evalue=0.00;cov=13.9048
NbLab360C01	19742373	19745362	+	ID=NbL01g06060.1;Parent=NbL01g06060;RPKM=1.9549;Note=PREDICTED: Nicotiana tomentosiformis RING-H2 finger protein ATL67-like (LOC104094266), mRNA %28XM_009600147.3,XP_009598442.1%29;evalue=0.00;cov=159.1134
NbLab360C01	19747226	19760985	+	ID=NbL01g06070.1;Parent=NbL01g06070;RPKM=3.6736;Note=PREDICTED: Nicotiana tabacum protein-ribulosamine 3-kinase, chloroplastic (LOC107801652), transcript variant X4, mRNA %28XM_016625011.1,XP_016480497.1%29;evalue=0.00;cov=298.9979
NbLab360C01	19761497	19762292	+	ID=NbL01g06080.1;Parent=NbL01g06080;RPKM=0.7483;Note=PREDICTED: Nicotiana attenuata uncharacterized LOC109205610 (LOC109205610), mRNA %28XM_019368325.1,XP_019223870.1%29;evalue=0.00;cov=60.9065
NbLab360C01	19762433	19768478	-	ID=NbL01g06090.1;Parent=NbL01g06090;RPKM=0.2262;Note=PREDICTED: Nicotiana tomentosiformis ribosomal RNA small subunit methyltransferase, chloroplastic (LOC104094263), transcript variant X1, mRNA %28XM_009600139.3,XP_009598434.1%29;evalue=0.00;cov=18.4093
NbLab360C01	19776040	19782222	-	ID=NbL01g06100.1;Parent=NbL01g06100;RPKM=0.4157;Note=PREDICTED: Nicotiana sylvestris flap endonuclease GEN-like 1 (LOC104230353), transcript variant X2, mRNA %28XM_009783132.1,XP_009781434.1%29;evalue=0.00;cov=33.8308
NbLab360C01	19812887	19815916	+	ID=NbL01g06110.1;Parent=NbL01g06110;RPKM=0.7718;Note=PREDICTED: Nicotiana tomentosiformis myb-like protein X (LOC104107345), mRNA %28XM_009616115.3,XP_009614410.1%29;evalue=0.00;cov=62.8174
NbLab360C01	19856981	19860539	+	ID=NbL01g06120.1;Parent=NbL01g06120;RPKM=0.1188;Note=PREDICTED: Nicotiana tomentosiformis UDP-galactose/UDP-glucose transporter 4-like (LOC104096587), transcript variant X2, mRNA %28XM_009602972.3,XP_009601267.1%29;evalue=0.00;cov=9.6707
NbLab360C01	19860627	19865802	+	ID=NbL01g06130.1;Parent=NbL01g06130;RPKM=1.3894;Note=PREDICTED: Nicotiana tabacum protein CCC1-like (LOC107795693), transcript variant X3, misc_RNA %28XR_001650210.1,%29;evalue=0.00;cov=113.0799
NbLab360C01	19873459	19880900	+	ID=NbL01g06140.1;Parent=NbL01g06140;RPKM=1.8697;Note=PREDICTED: Nicotiana attenuata uncharacterized LOC109213342 (LOC109213342), transcript variant X1, mRNA %28XM_019377132.1,XP_019232677.1%29;evalue=0.00;cov=152.1741
NbLab360C01	19881154	19891203	-	ID=NbL01g06150.1;Parent=NbL01g06150;RPKM=2.4815;Note=PREDICTED: Nicotiana attenuata uncharacterized LOC109213343 (LOC109213343), transcript variant X1, mRNA %28XM_019377136.1,XP_019232681.1%29;evalue=0.00;cov=201.9653
NbLab360C01	19919709	19931656	+	ID=NbL01g06160.1;Parent=NbL01g06160;RPKM=1.7421;Note=PREDICTED: Nicotiana sylvestris SPX domain-containing membrane protein At4g22990-like (LOC104245605), transcript variant X3, mRNA %28XM_009801242.1,XP_009799544.1%29;evalue=0.00;cov=141.7887
NbLab360C01	19960228	19966219	+	ID=NbL01g06170.1;Parent=NbL01g06170;RPKM=7.7143;Note=PREDICTED: Nicotiana tabacum ATPase GET3-like (LOC107826790), mRNA %28XM_016653819.1,XP_016509305.1%29;evalue=0.00;cov=627.8635
NbLab360C01	19968822	19971931	+	ID=NbL01g06180.1;Parent=NbL01g06180;RPKM=0.3934;Note=PREDICTED: Nicotiana attenuata ubiquitin-related modifier 1 homolog 1-like (LOC109238077), mRNA %28XM_019404511.1,XP_019260056.1%29;evalue=0.00;cov=32.0158
NbLab360C01	19988415	19993299	+	ID=NbL01g06190.1;Parent=NbL01g06190;RPKM=1.5065;Note=PREDICTED: Nicotiana tabacum peroxisome biogenesis protein 16-like (LOC107810371), transcript variant X1, mRNA %28XM_016635144.1,XP_016490630.1%29;evalue=0.00;cov=122.6128
NbLab360C01	20016740	20047209	-	ID=NbL01g06210.1;Parent=NbL01g06210;RPKM=3.8351;Note=PREDICTED: Nicotiana attenuata phospholipase D gamma 1-like (LOC109238075), mRNA %28XM_019404508.1,XP_019260053.1%29;evalue=0.00;cov=312.1401
NbLab360C01	20094205	20098393	-	ID=NbL01g06220.1;Parent=NbL01g06220;RPKM=0.3465;Note=PREDICTED: Nicotiana attenuata subtilisin-like protease SBT1.1 (LOC109238074), mRNA %28XM_019404507.1,XP_019260052.1%29;evalue=0.00;cov=28.2014
NbLab360C01	20103679	20107520	-	ID=NbL01g06230.1;Parent=NbL01g06230;RPKM=1.2661;Note=PREDICTED: Nicotiana sylvestris xylem serine proteinase 1 (LOC104214591), transcript variant X2, mRNA %28XM_009764285.1,XP_009762587.1%29;evalue=0.00;cov=103.0464
NbLab360C01	20119966	20126760	+	ID=NbL01g06240.1;Parent=NbL01g06240;RPKM=0.0633;Note=PREDICTED: Nicotiana attenuata CRS2-associated factor 1, mitochondrial (LOC109238072), transcript variant X1, mRNA %28XM_019404498.1,XP_019260043.1%29;evalue=0.00;cov=5.1553
NbLab360C01	20158222	20171324	+	ID=NbL01g06250.1;Parent=NbL01g06250;RPKM=12.5065;Note=PREDICTED: Nicotiana attenuata lysophospholipid acyltransferase LPEAT2 (LOC109238071), transcript variant X1, mRNA %28XM_019404497.1,XP_019260042.1%29;evalue=0.00;cov=1017.9036
NbLab360C01	20237639	20242969	+	ID=NbL01g06260.1;Parent=NbL01g06260;RPKM=0.0415;Note=PREDICTED: Nicotiana attenuata MADS-box protein SOC1-like (LOC109238070), mRNA %28XM_019404496.1,XP_019260041.1%29;evalue=0.00;cov=3.3782
NbLab360C01	20354563	20355771	+	ID=NbL01g06270.1;Parent=NbL01g06270;RPKM=0.4396;Note=PREDICTED: Nicotiana tabacum pre-mRNA-splicing factor ATP-dependent RNA helicase DEAH1-like (LOC107783100), transcript variant X4, mRNA %28XM_016604068.1,XP_016459554.1%29;evalue=0.00;cov=35.7765
NbLab360C01	20370114	20386994	+	ID=NbL01g06280.1;Parent=NbL01g06280;RPKM=0.1535;Note=PREDICTED: Nicotiana tabacum MADS-box transcription factor 6-like (LOC107818774), mRNA %28XM_016644825.1,XP_016500311.1%29;evalue=0.00;cov=12.4970
NbLab360C01	20395384	20397531	+	ID=NbL01g06290.1;Parent=NbL01g06290;RPKM=0.1524;Note=Nicotiana tabacum MADS-box protein SOC1-like (LOC107818776), mRNA %28NM_001326029.1,NP_001312958.1%29;evalue=0.00;cov=12.4022
NbLab360C01	20463672	20476792	-	ID=NbL01g06300.1;Parent=NbL01g06300;RPKM=0.0914;Note=PREDICTED: Nicotiana tabacum MADS-box transcription factor 6-like (LOC107821033), mRNA %28XM_016647424.1,XP_016502910.1%29;evalue=0.00;cov=7.4398
NbLab360C01	20639704	20644018	+	ID=NbL01g06310.1;Parent=NbL01g06310;RPKM=21.6885;Note=PREDICTED: Nicotiana tomentosiformis histone deacetylase complex subunit SAP18-like (LOC104086540), transcript variant X2, mRNA %28XM_018767482.2,XP_018622998.1%29;evalue=0.00;cov=1765.2243
NbLab360C01	20645462	20651042	+	ID=NbL01g06320.1;Parent=NbL01g06320;RPKM=5.9042;Note=PREDICTED: Nicotiana sylvestris polygalacturonate 4-alpha-galacturonosyltransferase-like (LOC104233750), transcript variant X2, mRNA %28XM_009787201.1,XP_009785503.1%29;evalue=0.00;cov=480.5414
NbLab360C01	20672345	20674729	+	ID=NbL01g06330.1;Parent=NbL01g06330;RPKM=0.4762;Note=PREDICTED: Nicotiana attenuata gibberellin 20 oxidase 1-D-like (LOC109241598), mRNA %28XM_019408359.1,XP_019263904.1%29;evalue=0.00;cov=38.7544
NbLab360C01	20709267	20717973	-	ID=NbL01g06340.1;Parent=NbL01g06340;RPKM=0.0338;Note=PREDICTED: Nicotiana sylvestris glyoxylate/hydroxypyruvate reductase HPR3-like (LOC104229908), transcript variant X2, mRNA %28XM_009782637.1,XP_009780939.1%29;evalue=0.00;cov=2.7539
NbLab360C01	20718501	20728160	-	ID=NbL01g06350.1;Parent=NbL01g06350;RPKM=9.3280;Note=PREDICTED: Nicotiana tabacum UTP:RNA uridylyltransferase 1-like (LOC107780945), mRNA %28XM_016601568.1,XP_016457054.1%29;evalue=0.00;cov=759.2029
NbLab360C01	20730070	20732978	-	ID=NbL01g06360.1;Parent=NbL01g06360;RPKM=0.0731;Note=PREDICTED: Nicotiana tabacum uncharacterized LOC107825445 (LOC107825445), transcript variant X3, mRNA %28XM_016652327.1,XP_016507813.1%29;evalue=0.00;cov=5.9489
NbLab360C01	20829113	20834062	-	ID=NbL01g06370.1;Parent=NbL01g06370;RPKM=0.0782;Note=PREDICTED: Nicotiana attenuata receptor-like serine/threonine-protein kinase At2g45590 (LOC109221812), mRNA %28XM_019386253.1,XP_019241798.1%29;evalue=0.00;cov=6.3622
NbLab360C01	20911336	20922343	-	ID=NbL01g06380.1;Parent=NbL01g06380;RPKM=7.8890;Note=PREDICTED: Nicotiana sylvestris synaptotagmin-4 (LOC104226210), transcript variant X5, mRNA %28XM_009778134.1,XP_009776436.1%29;evalue=0.00;cov=642.0827
NbLab360C01	20927728	20947898	-	ID=NbL01g06390.1;Parent=NbL01g06390;RPKM=1.2403;Note=PREDICTED: Nicotiana tabacum cucumber peeling cupredoxin-like (LOC107779294), mRNA %28XM_016599686.1,XP_016455172.1%29;evalue=0.00;cov=100.9519
NbLab360C01	21054072	21083276	+	ID=NbL01g06400.1;Parent=NbL01g06400;RPKM=2.5615;Note=PREDICTED: Nicotiana sylvestris uncharacterized LOC104226212 (LOC104226212), mRNA %28XM_009778137.1,XP_009776439.1%29;evalue=0.00;cov=208.4787
NbLab360C01	21083844	21086851	-	ID=NbL01g06410.1;Parent=NbL01g06410;RPKM=1.0452;Note=PREDICTED: Nicotiana sylvestris cytochrome P450 704C1-like (LOC104226213), transcript variant X1, mRNA %28XM_009778138.1,XP_009776440.1%29;evalue=0.00;cov=85.0690
NbLab360C01	21088263	21091308	-	ID=NbL01g06420.1;Parent=NbL01g06420;RPKM=9.6324;Note=PREDICTED: Nicotiana attenuata cytochrome P450 704C1 (LOC109212766), transcript variant X1, mRNA %28XM_019376442.1,XP_019231987.1%29;evalue=0.00;cov=783.9786
NbLab360C01	21199279	21202199	-	ID=NbL01g06430.1;Parent=NbL01g06430;RPKM=1.2537;Note=PREDICTED: Nicotiana tabacum 2-methylene-furan-3-one reductase-like (LOC107766097), mRNA %28XM_016584822.1,XP_016440308.1%29;evalue=0.00;cov=102.0359
NbLab360C01	21298996	21310225	+	ID=NbL01g06440.1;Parent=NbL01g06440;RPKM=0.4723;Note=PREDICTED: Nicotiana tabacum spastin-like (LOC107766094), transcript variant X2, mRNA %28XM_016584821.1,XP_016440307.1%29;evalue=0.00;cov=38.4427
NbLab360C01	21384067	21392335	-	ID=NbL01g06460.1;Parent=NbL01g06460;RPKM=0.2716;Note=PREDICTED: Nicotiana sylvestris digalactosyldiacylglycerol synthase 2, chloroplastic (LOC104223106), transcript variant X2, mRNA %28XM_009774461.1,XP_009772763.1%29;evalue=0.00;cov=22.1056
NbLab360C01	21445210	21456686	+	ID=NbL01g06470.1;Parent=NbL01g06470;RPKM=1.3999;Note=PREDICTED: Nicotiana tabacum uncharacterized LOC107778489 (LOC107778489), mRNA %28XM_016598757.1,XP_016454243.1%29;evalue=0.00;cov=113.9360
NbLab360C01	21457897	21462107	+	ID=NbL01g06480.1;Parent=NbL01g06480;RPKM=0.3429;Note=PREDICTED: Nicotiana tabacum methionine adenosyltransferase 2 subunit beta-like (LOC107778490), transcript variant X1, mRNA %28XM_016598758.1,XP_016454244.1%29;evalue=0.00;cov=27.9075
NbLab360C01	21503110	21512980	+	ID=NbL01g06490.1;Parent=NbL01g06490;RPKM=3.1762;Note=PREDICTED: Nicotiana attenuata NAD-dependent malic enzyme 59 kDa isoform, mitochondrial (LOC109237538), mRNA %28XM_019403856.1,XP_019259401.1%29;evalue=0.00;cov=258.5141
NbLab360C01	21535451	21538779	+	ID=NbL01g06500.1;Parent=NbL01g06500;RPKM=3.4462;Note=PREDICTED: Nicotiana sylvestris (+)-neomenthol dehydrogenase-like (LOC104242858), mRNA %28XM_009797975.1,XP_009796277.1%29;evalue=0.00;cov=280.4893
NbLab360C01	21538885	21542337	+	ID=NbL01g06510.1;Parent=NbL01g06510;RPKM=0.0430;Note=PREDICTED: Nicotiana attenuata uncharacterized LOC109228046 (LOC109228046), partial mRNA %28XM_019393229.1,XP_019248774.1%29;evalue=0.00;cov=3.5014
NbLab360C01	21568634	21572311	+	ID=NbL01g06520.1;Parent=NbL01g06520;RPKM=14.0109;Note=PREDICTED: Nicotiana attenuata (+)-neomenthol dehydrogenase-like (LOC109215279), transcript variant X1, mRNA %28XM_019379311.1,XP_019234856.1%29;evalue=0.00;cov=1140.3457
NbLab360C01	21573903	21578171	+	ID=NbL01g06530.1;Parent=NbL01g06530;RPKM=0.3787;Note=PREDICTED: Nicotiana tabacum 50S ribosomal protein HLP, mitochondrial-like (LOC107796434), transcript variant X2, mRNA %28XM_016619200.1,XP_016474686.1%29;evalue=0.00;cov=30.8256
NbLab360C01	21578197	21581006	+	ID=NbL01g06540.1;Parent=NbL01g06540;RPKM=1.2695;Note=PREDICTED: Nicotiana tomentosiformis (+)-neomenthol dehydrogenase-like (LOC104091200), transcript variant X1, mRNA %28XM_009596479.3,XP_009594774.1%29;evalue=0.00;cov=103.3260
NbLab360C01	21626858	21630717	+	ID=NbL01g06550.1;Parent=NbL01g06550;RPKM=0.4444;Note=PREDICTED: Nicotiana tabacum (+)-neomenthol dehydrogenase-like (LOC107769219), mRNA %28XM_016588426.1,XP_016443912.1%29;evalue=0.00;cov=36.1728
NbLab360C01	21639256	21650352	+	ID=NbL01g06560.1;Parent=NbL01g06560;RPKM=0.0589;Note=PREDICTED: Nicotiana attenuata (+)-neomenthol dehydrogenase-like (LOC109215453), mRNA %28XM_019379523.1,XP_019235068.1%29;evalue=0.00;cov=4.7925
NbLab360C01	21748540	21752975	+	ID=NbL01g06570.1;Parent=NbL01g06570;RPKM=0.2494;Note=PREDICTED: Nicotiana tomentosiformis phosphomannomutase-like (LOC104112561), transcript variant X3, mRNA %28XM_009622521.3,XP_009620816.1%29;evalue=0.00;cov=20.2954
NbLab360C01	21784045	21793360	+	ID=NbL01g06580.1;Parent=NbL01g06580;RPKM=1.1159;Note=PREDICTED: Nicotiana attenuata putative threonine aspartase (LOC109214806), transcript variant X2, mRNA %28XM_019378759.1,XP_019234304.1%29;evalue=0.00;cov=90.8233
NbLab360C01	21946383	21959930	+	ID=NbL01g06600.1;Parent=NbL01g06600;RPKM=1.0748;Note=PREDICTED: Nicotiana sylvestris K(+) efflux antiporter 2, chloroplastic-like (LOC104219237), mRNA %28XM_009769881.1,XP_009768183.1%29;evalue=0.00;cov=87.4766
NbLab360C01	21993418	21995983	-	ID=NbL01g06610.1;Parent=NbL01g06610;RPKM=2.1937;cov=178.5434
NbLab360C01	22022153	22027570	+	ID=NbL01g06620.1;Parent=NbL01g06620;RPKM=0.4346;Note=PREDICTED: Nicotiana attenuata eukaryotic translation initiation factor 2 subunit beta-like (LOC109244228), mRNA %28XM_019411286.1,XP_019266831.1%29;evalue=0.00;cov=35.3739
NbLab360C01	22072498	22076061	+	ID=NbL01g06630.1;Parent=NbL01g06630;RPKM=5.3834;Note=PREDICTED: Nicotiana tabacum bifunctional protein FolD 4, chloroplastic-like (LOC107829089), transcript variant X2, mRNA %28XM_016656524.1,XP_016512010.1%29;evalue=0.00;cov=438.1530
NbLab360C01	22225008	22235495	-	ID=NbL01g06650.1;Parent=NbL01g06650;RPKM=8.9294;Note=PREDICTED: Nicotiana sylvestris protein pleiotropic regulatory locus 1-like (LOC104215047), mRNA %28XM_009764786.1,XP_009763088.1%29;evalue=0.00;cov=726.7663
NbLab360C01	22313448	22318299	+	ID=NbL01g06670.1;Parent=NbL01g06670;RPKM=1.1148;Note=PREDICTED: Nicotiana tabacum AT-hook motif nuclear-localized protein 9-like (LOC107778915), transcript variant X3, mRNA %28XM_016599241.1,XP_016454727.1%29;evalue=0.00;cov=90.7369
NbLab360C01	22326269	22330310	-	ID=NbL01g06690.1;Parent=NbL01g06690;RPKM=5.4533;Note=PREDICTED: Nicotiana sylvestris uncharacterized LOC104217764 (LOC104217764), mRNA %28XM_009768080.1,XP_009766382.1%29;evalue=0.00;cov=443.8469
NbLab360C01	22344407	22348722	+	ID=NbL01g06700.1;Parent=NbL01g06700;RPKM=0.1476;Note=PREDICTED: Nicotiana sylvestris actin-depolymerizing factor 12-like (LOC104222157), mRNA %28XM_009773349.1,XP_009771651.1%29;evalue=0.00;cov=12.0137
NbLab360C01	22349491	22352295	-	ID=NbL01g06710.1;Parent=NbL01g06710;RPKM=0.0378;Note=PREDICTED: Nicotiana tabacum protein O-glucosyltransferase 1-like (LOC107765831), transcript variant X2, mRNA %28XM_016584530.1,XP_016440016.1%29;evalue=0.00;cov=3.0796
NbLab360C01	22358784	22359912	-	ID=NbL01g06720.1;Parent=NbL01g06720;RPKM=0.1663;Note=PREDICTED: Nicotiana tomentosiformis O-glucosyltransferase rumi-like (LOC104120113), mRNA %28XM_009631811.3,XP_009630106.1%29;evalue=0.00;cov=13.5333
NbLab360C01	22368281	22371973	-	ID=NbL01g06730.1;Parent=NbL01g06730;RPKM=0.6853;Note=PREDICTED: Nicotiana attenuata DNA repair protein RAD51 homolog 3 (LOC109224866), transcript variant X2, mRNA %28XM_019389436.1,XP_019244981.1%29;evalue=0.00;cov=55.7737
NbLab360C01	22379061	22382444	-	ID=NbL01g06740.1;Parent=NbL01g06740;RPKM=0.2905;Note=PREDICTED: Nicotiana tabacum probable tRNA N6-adenosine threonylcarbamoyltransferase, mitochondrial (LOC107785487), transcript variant X1, mRNA %28XM_016606808.1,XP_016462294.1%29;evalue=0.00;cov=23.6476
NbLab360C01	22385363	22398486	-	ID=NbL01g06750.1;Parent=NbL01g06750;RPKM=0.5533;Note=PREDICTED: Nicotiana tomentosiformis transcription factor MYB17-like (LOC104085070), mRNA %28XM_009589022.3,XP_009587317.1%29;evalue=0.00;cov=45.0308
NbLab360C01	22445683	22451727	-	ID=NbL01g06760.1;Parent=NbL01g06760;RPKM=1.5448;Note=PREDICTED: Nicotiana attenuata acetyl-coenzyme A carboxylase carboxyl transferase subunit alpha, chloroplastic-like (LOC109238206), mRNA %28XM_019404663.1,XP_019260208.1%29;evalue=0.00;cov=125.7290
NbLab360C01	22472758	22475776	-	ID=NbL01g06770.1;Parent=NbL01g06770;RPKM=0.0317;Note=PREDICTED: Nicotiana tabacum L-ascorbate oxidase homolog (LOC107791783), mRNA %28XM_016613918.1,XP_016469404.1%29;evalue=0.00;cov=2.5790
NbLab360C01	22480438	22488709	+	ID=NbL01g06780.1;Parent=NbL01g06780;RPKM=1.9162;Note=PREDICTED: Nicotiana tabacum uncharacterized LOC107784826 (LOC107784826), transcript variant X1, mRNA %28XM_016606011.1,XP_016461497.1%29;evalue=0.00;cov=155.9631
NbLab360C01	22493042	22495414	+	ID=NbL01g06790.1;Parent=NbL01g06790;RPKM=36.7323;Note=PREDICTED: Nicotiana tabacum LIM domain-containing protein PLIM2b-like (LOC107784827), mRNA %28XM_016606013.1,XP_016461499.1%29;evalue=0.00;cov=2989.6404
NbLab360C01	22519556	22530090	-	ID=NbL01g06800.1;Parent=NbL01g06800;RPKM=0.0376;Note=PREDICTED: Nicotiana attenuata riboflavin biosynthesis protein PYRD, chloroplastic (LOC109238612), mRNA %28XM_019405124.1,XP_019260669.1%29;evalue=0.00;cov=3.0609
NbLab360C01	22549010	22555043	+	ID=NbL01g06810.1;Parent=NbL01g06810;RPKM=3.0129;Note=PREDICTED: Nicotiana tabacum uncharacterized LOC107769599 (LOC107769599), mRNA %28XM_016588825.1,XP_016444311.1%29;evalue=0.00;cov=245.2214
NbLab360C01	22555317	22557933	-	ID=NbL01g06820.1;Parent=NbL01g06820;RPKM=0.1914;Note=PREDICTED: Nicotiana attenuata F-box/kelch-repeat protein SKIP4 (LOC109207940), mRNA %28XM_019370938.1,XP_019226483.1%29;evalue=0.00;cov=15.5786
NbLab360C01	22560647	22573137	-	ID=NbL01g06830.1;Parent=NbL01g06830;RPKM=2.0068;Note=PREDICTED: Nicotiana tabacum acyl-CoA thioesterase 2-like (LOC107791023), transcript variant X1, mRNA %28XM_016613004.1,XP_016468490.1%29;evalue=0.00;cov=163.3349
NbLab360C01	22631948	22632989	+	ID=NbL01g06840.1;Parent=NbL01g06840;RPKM=17.1258;Note=PREDICTED: Nicotiana attenuata small nuclear ribonucleoprotein-associated protein B'-like (LOC109239274), transcript variant X2, mRNA %28XM_019405904.1,XP_019261449.1%29;evalue=0.00;cov=1393.8658
NbLab360C01	22646932	22649990	-	ID=NbL01g06860.1;Parent=NbL01g06860;RPKM=0.0568;Note=PREDICTED: Nicotiana sylvestris 60S ribosomal protein L36-2-like (LOC104222970), mRNA %28XM_009774315.1,XP_009772617.1%29;evalue=0.00;cov=4.6194
NbLab360C01	22673168	22700041	+	ID=NbL01g06880.1;Parent=NbL01g06880;RPKM=1.9346;Note=PREDICTED: Nicotiana attenuata phosphoribosylaminoimidazole-succinocarboxamide synthase, chloroplastic (LOC109217169), mRNA %28XM_019381394.1,XP_019236939.1%29;evalue=0.00;cov=157.4609
NbLab360C01	22701271	22702583	+	ID=NbL01g06890.1;Parent=NbL01g06890;RPKM=1.6672;Note=PREDICTED: Nicotiana tomentosiformis pentatricopeptide repeat-containing protein At5g27460 (LOC104089772), mRNA %28XM_009594740.3,XP_009593035.1%29;evalue=0.00;cov=135.6925
NbLab360C01	22728101	22733487	+	ID=NbL01g06900.1;Parent=NbL01g06900;RPKM=0.7889;Note=PREDICTED: Nicotiana tabacum uncharacterized LOC107791631 (LOC107791631), mRNA %28XM_016613726.1,XP_016469212.1%29;evalue=0.00;cov=64.2078
NbLab360C01	22733908	22742897	-	ID=NbL01g06910.1;Parent=NbL01g06910;RPKM=2.8398;Note=PREDICTED: Nicotiana sylvestris beta-amylase 7 (LOC104222968), mRNA %28XM_009774312.1,XP_009772614.1%29;evalue=0.00;cov=231.1316
NbLab360C01	22810052	22811943	-	ID=NbL01g06920.1;Parent=NbL01g06920;RPKM=0.3549;Note=PREDICTED: Nicotiana tomentosiformis gibberellin 20-oxidase-like protein (LOC104113279), mRNA %28XM_009623396.3,XP_009621691.1%29;evalue=0.00;cov=28.8862
NbLab360C01	22812328	22813782	-	ID=NbL01g06930.1;Parent=NbL01g06930;RPKM=0.3791;Note=PREDICTED: Nicotiana tabacum protein PLANT CADMIUM RESISTANCE 2-like (LOC107799407), mRNA %28XM_016622516.1,XP_016478002.1%29;evalue=0.00;cov=30.8519
NbLab360C01	22881936	22884439	+	ID=NbL01g06950.1;Parent=NbL01g06950;RPKM=0.3518;Note=PREDICTED: Nicotiana tabacum pentatricopeptide repeat-containing protein At1g11290, chloroplastic-like (LOC107811120), transcript variant X3, mRNA %28XM_016635993.1,XP_016491479.1%29;evalue=0.00;cov=28.6305
NbLab360C01	22901100	22903591	+	ID=NbL01g06960.1;Parent=NbL01g06960;RPKM=0.0918;Note=PREDICTED: Nicotiana attenuata rop guanine nucleotide exchange factor 2-like (LOC109241292), mRNA %28XM_019408045.1,XP_019263590.1%29;evalue=0.00;cov=7.4683
NbLab360C01	22917102	22941865	-	ID=NbL01g06980.1;Parent=NbL01g06980;RPKM=0.0580;Note=PREDICTED: Nicotiana sylvestris mediator of RNA polymerase II transcription subunit 12 (LOC104210317), transcript variant X4, mRNA %28XM_009759190.1,XP_009757492.1%29;evalue=0.00;cov=4.7207
NbLab360C01	23002368	23008218	+	ID=NbL01g06990.1;Parent=NbL01g06990;RPKM=0.5065;Note=PREDICTED: Nicotiana attenuata uncharacterized protein PB1E7.01c (LOC109241552), mRNA %28XM_019408334.1,XP_019263879.1%29;evalue=0.00;cov=41.2264
NbLab360C01	23008438	23017469	-	ID=NbL01g07000.1;Parent=NbL01g07000;RPKM=0.5168;Note=PREDICTED: Nicotiana sylvestris uncharacterized LOC104245709 (LOC104245709), transcript variant X3, mRNA %28XM_009801379.1,XP_009799681.1%29;evalue=0.00;cov=42.0622
NbLab360C01	23064500	23070453	-	ID=NbL01g07010.1;Parent=NbL01g07010;RPKM=0.8005;Note=PREDICTED: Nicotiana tomentosiformis putative recombination initiation defects 3 (LOC104119934), transcript variant X3, mRNA %28XM_009631554.3,XP_009629849.1%29;evalue=0.00;cov=65.1491
NbLab360C01	23126713	23134890	+	ID=NbL01g07020.1;Parent=NbL01g07020;RPKM=2.9475;Note=PREDICTED: Nicotiana tabacum U-box domain-containing protein 33-like (LOC107822250), transcript variant X1, mRNA %28XM_016648772.1,XP_016504258.1%29;evalue=0.00;cov=239.8952
NbLab360C01	23152006	23164998	+	ID=NbL01g07030.1;Parent=NbL01g07030;RPKM=3.6114;Note=PREDICTED: Nicotiana tabacum signal peptide peptidase-like 4 (LOC107786437), mRNA %28XM_016607902.1,XP_016463388.1%29;evalue=0.00;cov=293.9340
NbLab360C01	23182636	23185377	+	ID=NbL01g07040.1;Parent=NbL01g07040;RPKM=68.5996;Note=PREDICTED: Nicotiana attenuata probable aquaporin PIP1-5 (LOC109242470), mRNA %28XM_019409352.1,XP_019264897.1%29;evalue=0.00;cov=5583.3222
NbLab360C01	23202165	23205233	+	ID=NbL01g07050.1;Parent=NbL01g07050;RPKM=18.6025;Note=PREDICTED: Nicotiana sylvestris glycerol-3-phosphate 2-O-acyltransferase 4-like (LOC104243693), mRNA %28XM_009798932.1,XP_009797234.1%29;evalue=0.00;cov=1514.0585
NbLab360C01	23215635	23224214	+	ID=NbL01g07060.1;Parent=NbL01g07060;RPKM=5.9382;Note=PREDICTED: Nicotiana sylvestris probable anion transporter 2, chloroplastic (LOC104243692), mRNA %28XM_009798931.1,XP_009797233.1%29;evalue=0.00;cov=483.3119
NbLab360C01	23224841	23227678	-	ID=NbL01g07070.1;Parent=NbL01g07070;RPKM=1.2825;Note=PREDICTED: Nicotiana tabacum cytochrome P450 86A8-like (LOC107787094), mRNA %28XM_016608612.1,XP_016464098.1%29;evalue=0.00;cov=104.3838
NbLab360C01	23230488	23233594	-	ID=NbL01g07080.1;Parent=NbL01g07080;RPKM=0.4762;Note=PREDICTED: Nicotiana sylvestris origin recognition complex subunit 5 (LOC104243689), mRNA %28XM_009798929.1,XP_009797231.1%29;evalue=0.00;cov=38.7579
NbLab360C01	23235774	23240413	-	ID=NbL01g07090.1;Parent=NbL01g07090;RPKM=3.5302;Note=PREDICTED: Nicotiana sylvestris uncharacterized LOC104243688 (LOC104243688), transcript variant X2, mRNA %28XM_009798926.1,XP_009797228.1%29;evalue=0.00;cov=287.3226
NbLab360C01	23267044	23275582	-	ID=NbL01g07100.1;Parent=NbL01g07100;RPKM=1.8800;Note=PREDICTED: Nicotiana tabacum uncharacterized LOC107787091 (LOC107787091), mRNA %28XM_016608610.1,XP_016464096.1%29;evalue=0.00;cov=153.0165
NbLab360C01	23312885	23314628	-	ID=NbL01g07110.1;Parent=NbL01g07110;RPKM=0.0618;Note=PREDICTED: Nicotiana tabacum uncharacterized LOC107831350 (LOC107831350), mRNA %28XM_016659114.1,XP_016514600.1%29;evalue=0.00;cov=5.0265
NbLab360C01	23338999	23343167	+	ID=NbL01g07120.1;Parent=NbL01g07120;RPKM=9.6100;Note=PREDICTED: Nicotiana attenuata bifunctional L-3-cyanoalanine synthase/cysteine synthase 2, mitochondrial (LOC109243119), mRNA %28XM_019410046.1,XP_019265591.1%29;evalue=0.00;cov=782.1573
NbLab360C01	23380004	23391822	+	ID=NbL01g07130.1;Parent=NbL01g07130;RPKM=1.7101;Note=PREDICTED: Nicotiana sylvestris ATP-dependent helicase BRM (LOC104238854), mRNA %28XM_009793338.1,XP_009791640.1%29;evalue=0.00;cov=139.1854
NbLab360C01	23393604	23396934	+	ID=NbL01g07140.1;Parent=NbL01g07140;RPKM=0.0542;Note=PREDICTED: Nicotiana sylvestris putative F-box protein At4g38870 (LOC104238853), transcript variant X2, mRNA %28XM_009793337.1,XP_009791639.1%29;evalue=0.00;cov=4.4134
NbLab360C01	23396972	23401627	-	ID=NbL01g07150.1;Parent=NbL01g07150;RPKM=7.9025;Note=PREDICTED: Nicotiana tabacum ubiquitin-conjugating enzyme E2-23 kDa-like (LOC107794743), mRNA %28XM_016617266.1,XP_016472752.1%29;evalue=0.00;cov=643.1810
NbLab360C01	23460605	23467578	-	ID=NbL01g07170.1;Parent=NbL01g07170;RPKM=0.1493;Note=PREDICTED: Nicotiana tabacum AT-rich interactive domain-containing protein 1-like (LOC107794744), transcript variant X1, mRNA %28XM_016617267.1,XP_016472753.1%29;evalue=0.00;cov=12.1518
NbLab360C01	23525890	23529677	-	ID=NbL01g07180.1;Parent=NbL01g07180;RPKM=1.6243;Note=PREDICTED: Nicotiana attenuata protein DETOXIFICATION 34 (LOC109231320), mRNA %28XM_019396952.1,XP_019252497.1%29;evalue=0.00;cov=132.2058
NbLab360C01	23530235	23533717	-	ID=NbL01g07190.1;Parent=NbL01g07190;RPKM=0.6442;Note=PREDICTED: Nicotiana tabacum G-type lectin S-receptor-like serine/threonine-protein kinase SD2-2 (LOC107807621), mRNA %28XM_016632044.1,XP_016487530.1%29;evalue=0.00;cov=52.4347
NbLab360C01	23556704	23561088	-	ID=NbL01g07200.1;Parent=NbL01g07200;RPKM=1.3938;Note=PREDICTED: Nicotiana tabacum E3 ubiquitin-protein ligase At3g02290-like (LOC107807620), transcript variant X2, mRNA %28XM_016632043.1,XP_016487529.1%29;evalue=0.00;cov=113.4395
NbLab360C01	23566140	23576427	-	ID=NbL01g07220.1;Parent=NbL01g07220;RPKM=0.6986;Note=PREDICTED: Nicotiana sylvestris uncharacterized LOC104245974 (LOC104245974), transcript variant X2, mRNA %28XM_009801691.1,XP_009799993.1%29;evalue=0.00;cov=56.8584
NbLab360C01	23621869	23624344	+	ID=NbL01g07230.1;Parent=NbL01g07230;RPKM=1.6153;Note=PREDICTED: Nicotiana sylvestris uncharacterized LOC104232513 (LOC104232513), mRNA %28XM_009785736.1,XP_009784038.1%29;evalue=0.00;cov=131.4732
NbLab360C01	23676694	23698203	+	ID=NbL01g07250.1;Parent=NbL01g07250;RPKM=1.6202;Note=PREDICTED: Nicotiana sylvestris protein RIC1 homolog (LOC104246483), mRNA %28XM_009802295.1,XP_009800597.1%29;evalue=0.00;cov=131.8656
NbLab360C01	23702292	23710498	-	ID=NbL01g07260.1;Parent=NbL01g07260;RPKM=11.1456;Note=PREDICTED: Nicotiana sylvestris ferric reduction oxidase 2-like (LOC104246484), transcript variant X2, mRNA %28XM_009802297.1,XP_009800599.1%29;evalue=0.00;cov=907.1398
NbLab360C01	23719103	23720649	-	ID=NbL01g07270.1;Parent=NbL01g07270;RPKM=0.3562;Note=PREDICTED: Nicotiana tabacum ferric reduction oxidase 2-like (LOC107818188), mRNA %28XM_016644133.1,XP_016499619.1%29;evalue=0.00;cov=28.9901
NbLab360C01	23767359	23770768	+	ID=NbL01g07280.1;Parent=NbL01g07280;RPKM=0.5030;Note=PREDICTED: Nicotiana attenuata succinate dehydrogenase [ubiquinone] iron-sulfur subunit 2, mitochondrial-like (LOC109226550), mRNA %28XM_019391339.1,XP_019246884.1%29;evalue=0.00;cov=40.9424
NbLab360C01	23933764	23951271	+	ID=NbL01g07290.1;Parent=NbL01g07290;RPKM=10.3922;Note=PREDICTED: Nicotiana attenuata CAAX prenyl protease 1 homolog (LOC109226372), mRNA %28XM_019391152.1,XP_019246697.1%29;evalue=0.00;cov=845.8244
NbLab360C01	23967190	23971108	+	ID=NbL01g07300.1;Parent=NbL01g07300;RPKM=9.9808;Note=PREDICTED: Nicotiana attenuata probable serine/threonine-protein kinase At1g01540 (LOC109226381), mRNA %28XM_019391162.1,XP_019246707.1%29;evalue=0.00;cov=812.3396
NbLab360C01	23975888	23978545	+	ID=NbL01g07310.1;Parent=NbL01g07310;RPKM=2.3212;Note=PREDICTED: Nicotiana attenuata protein BPS1, chloroplastic (LOC109226390), transcript variant X3, mRNA %28XM_019391178.1,XP_019246723.1%29;evalue=0.00;cov=188.9225
NbLab360C01	23991467	23995125	-	ID=NbL01g07320.1;Parent=NbL01g07320;RPKM=1.1285;Note=PREDICTED: Nicotiana attenuata probable polygalacturonase (LOC109226411), transcript variant X1, mRNA %28XM_019391185.1,XP_019246730.1%29;evalue=0.00;cov=91.8448
NbLab360C01	24362558	24365242	-	ID=NbL01g07360.1;Parent=NbL01g07360;RPKM=13.4004;Note=PREDICTED: Nicotiana tabacum uncharacterized LOC107773151 (LOC107773151), mRNA %28XM_016592600.1,XP_016448086.1%29;evalue=0.00;cov=1090.6592
NbLab360C01	24382566	24388689	-	ID=NbL01g07370.1;Parent=NbL01g07370;RPKM=4.9479;Note=PREDICTED: Nicotiana attenuata sphingoid long-chain bases kinase 2, mitochondrial (LOC109226459), mRNA %28XM_019391219.1,XP_019246764.1%29;evalue=0.00;cov=402.7059
NbLab360C01	24402220	24413999	+	ID=NbL01g07380.1;Parent=NbL01g07380;RPKM=5.1548;Note=PREDICTED: Nicotiana tabacum uncharacterized LOC107767383 (LOC107767383), transcript variant X1, mRNA %28XM_016586375.1,XP_016441861.1%29;evalue=0.00;cov=419.5496
NbLab360C01	24415514	24416805	+	ID=NbL01g07390.1;Parent=NbL01g07390;RPKM=0.0570;Note=PREDICTED: Nicotiana attenuata agamous-like MADS-box protein AGL61 (LOC109240985), transcript variant X2, mRNA %28XM_019407695.1,XP_019263240.1%29;evalue=0.00;cov=4.6427
NbLab360C01	24416899	24425857	-	ID=NbL01g07400.1;Parent=NbL01g07400;RPKM=0.5273;Note=PREDICTED: Nicotiana tomentosiformis protein REVEILLE 6 (LOC104110044), mRNA %28XM_009619461.3,XP_009617756.3%29;evalue=0.00;cov=42.9201
NbLab360C01	24426603	24432316	-	ID=NbL01g07410.1;Parent=NbL01g07410;RPKM=13.3242;Note=PREDICTED: Nicotiana tabacum C-terminal binding protein AN-like (LOC107767382), mRNA %28XM_016586374.1,XP_016441860.1%29;evalue=0.00;cov=1084.4549
NbLab360C01	24481500	24484725	+	ID=NbL01g07420.1;Parent=NbL01g07420;RPKM=0.0832;Note=PREDICTED: Nicotiana sylvestris pollen-specific leucine-rich repeat extensin-like protein 1 (LOC104226076), transcript variant X2, mRNA %28XM_009777961.1,XP_009776263.1%29;evalue=0.00;cov=6.7754
NbLab360C01	24579343	24581835	-	ID=NbL01g07430.1;Parent=NbL01g07430;RPKM=0.0439;Note=Nicotiana tabacum 1-aminocyclopropane-1-carboxylate synthase (LOC107831434), mRNA %28NM_001326261.2,NP_001313190.2%29;evalue=0.00;cov=3.5764
NbLab360C01	24604537	24614392	-	ID=NbL01g07440.1;Parent=NbL01g07440;RPKM=0.6486;Note=PREDICTED: Nicotiana tabacum uncharacterized LOC107767262 (LOC107767262), transcript variant X1, mRNA %28XM_016586186.1,XP_016441672.1%29;evalue=0.00;cov=52.7936
NbLab360C01	24690168	24692120	+	ID=NbL01g07450.1;Parent=NbL01g07450;RPKM=1.4778;Note=PREDICTED: Nicotiana tabacum WRKY transcription factor 22-like (LOC107807320), mRNA %28XM_016631674.1,XP_016487160.1%29;evalue=0.00;cov=120.2806
NbLab360C01	24781728	24790143	+	ID=NbL01g07460.1;Parent=NbL01g07460;RPKM=1.5031;Note=PREDICTED: Nicotiana tabacum proline iminopeptidase-like (LOC107807317), transcript variant X3, misc_RNA %28XR_001652867.1,%29;evalue=0.00;cov=122.3336
NbLab360C01	24859771	24861270	+	ID=NbL01g07470.1;Parent=NbL01g07470;RPKM=113.1486;Note=PREDICTED: Nicotiana tabacum desiccation protectant protein Lea14 homolog (LOC107823635), mRNA %28XM_016650323.1,XP_016505809.1%29;evalue=0.00;cov=9209.1685
NbLab360C01	24903421	24912433	+	ID=NbL01g07490.1;Parent=NbL01g07490;RPKM=0.2176;Note=PREDICTED: Nicotiana tabacum uncharacterized LOC107773800 (LOC107773800), mRNA %28XM_016593223.1,XP_016448709.1%29;evalue=0.00;cov=17.7118
NbLab360C01	25029198	25030345	+	ID=NbL01g07510.1;Parent=NbL01g07510;RPKM=2.1531;Note=PREDICTED: Nicotiana tomentosiformis RING-H2 finger protein ATL67-like (LOC104093533), mRNA %28XM_009599288.3,XP_009597583.1%29;evalue=0.00;cov=175.2428
NbLab360C01	25092972	25122557	-	ID=NbL01g07530.1;Parent=NbL01g07530;RPKM=3.7611;Note=PREDICTED: Nicotiana attenuata golgin candidate 4 (LOC109206143), transcript variant X3, mRNA %28XM_019369075.1,XP_019224620.1%29;evalue=0.00;cov=306.1189
NbLab360C01	25186397	25194529	-	ID=NbL01g07540.1;Parent=NbL01g07540;RPKM=1.6563;Note=PREDICTED: Nicotiana attenuata U11/U12 small nuclear ribonucleoprotein 59 kDa protein (LOC109206315), mRNA %28XM_019369159.1,XP_019224704.1%29;evalue=0.00;cov=134.8041
NbLab360C01	25227733	25230895	-	ID=NbL01g07550.1;Parent=NbL01g07550;RPKM=25.7211;Note=PREDICTED: Nicotiana attenuata uncharacterized LOC109206400 (LOC109206400), transcript variant X1, mRNA %28XM_019369256.1,XP_019224801.1%29;evalue=0.00;cov=2093.4384
NbLab360C01	25231320	25236261	-	ID=NbL01g07560.1;Parent=NbL01g07560;RPKM=0.0402;Note=PREDICTED: Nicotiana attenuata uncharacterized LOC109241779 (LOC109241779), mRNA %28XM_019408552.1,XP_019264097.1%29;evalue=0.00;cov=3.2714
NbLab360C01	25282341	25287077	+	ID=NbL01g07570.1;Parent=NbL01g07570;RPKM=7.7292;Note=PREDICTED: Nicotiana tabacum protein ABIL1-like (LOC107824066), mRNA %28XM_016650781.1,XP_016506267.1%29;evalue=0.00;cov=629.0800
NbLab360C01	25294788	25300145	+	ID=NbL01g07580.1;Parent=NbL01g07580;RPKM=1.6280;Note=PREDICTED: Nicotiana attenuata UDP-D-xylose:L-fucose alpha-1,3-D-xylosyltransferase MGP4 (LOC109205732), mRNA %28XM_019368504.1,XP_019224049.1%29;evalue=0.00;cov=132.5044
NbLab360C01	25359365	25380739	+	ID=NbL01g07590.1;Parent=NbL01g07590;RPKM=2.3920;Note=PREDICTED: Nicotiana sylvestris uncharacterized LOC104216249 (LOC104216249), mRNA %28XM_009766267.1,XP_009764569.1%29;evalue=0.00;cov=194.6839
NbLab360C01	25381144	25384497	+	ID=NbL01g07600.1;Parent=NbL01g07600;RPKM=11.3541;Note=PREDICTED: Nicotiana sylvestris rRNA-processing protein FCF1 homolog (LOC104216250), mRNA %28XM_009766268.1,XP_009764570.1%29;evalue=0.00;cov=924.1137
NbLab360C01	25446425	25449375	+	ID=NbL01g07610.1;Parent=NbL01g07610;RPKM=0.1052;Note=PREDICTED: Nicotiana tabacum BAG family molecular chaperone regulator 6-like (LOC107795681), mRNA %28XM_016618357.1,XP_016473843.1%29;evalue=0.00;cov=8.5588
NbLab360C01	25453164	25454624	+	ID=NbL01g07630.1;Parent=NbL01g07630;RPKM=0.7471;Note=PREDICTED: Nicotiana tomentosiformis uncharacterized LOC104088405 (LOC104088405), mRNA %28XM_009593063.3,XP_009591358.1%29;evalue=0.00;cov=60.8095
NbLab360C01	25519539	25522786	+	ID=NbL01g07640.1;Parent=NbL01g07640;RPKM=1.3444;Note=PREDICTED: Nicotiana attenuata F-box/kelch-repeat protein At3g61590 (LOC109207663), mRNA %28XM_019370660.1,XP_019226205.1%29;evalue=0.00;cov=109.4239
NbLab360C01	25569810	25574717	+	ID=NbL01g07650.1;Parent=NbL01g07650;RPKM=0.6214;Note=PREDICTED: Nicotiana tabacum uncharacterized protein At5g41620-like (LOC107796329), mRNA %28XM_016619082.1,XP_016474568.1%29;evalue=0.00;cov=50.5751
NbLab360C01	25610191	25612671	+	ID=NbL01g07660.1;Parent=NbL01g07660;RPKM=12.3008;Note=PREDICTED: Nicotiana tomentosiformis eukaryotic translation initiation factor 1A-like (LOC104107308), mRNA %28XM_009616072.3,XP_009614367.1%29;evalue=0.00;cov=1001.1631
NbLab360C01	25617314	25619708	-	ID=NbL01g07670.1;Parent=NbL01g07670;RPKM=0.0470;Note=PREDICTED: Nicotiana tabacum uncharacterized LOC107820362 (LOC107820362), mRNA %28XM_016646626.1,XP_016502112.1%29;evalue=0.00;cov=3.8291
NbLab360C01	25632339	25636712	-	ID=NbL01g07680.1;Parent=NbL01g07680;RPKM=370.6637;Note=PREDICTED: Nicotiana sylvestris protein CURVATURE THYLAKOID 1A, chloroplastic (LOC104222951), mRNA %28XM_009774285.1,XP_009772587.1%29;evalue=0.00;cov=30168.3238
NbLab360C01	25785916	25795422	+	ID=NbL01g07690.1;Parent=NbL01g07690;RPKM=4.6789;Note=PREDICTED: Nicotiana tabacum transcriptional activator TAF-1 (LOC107819448), mRNA %28XM_016645555.1,XP_016501041.1%29;evalue=0.00;cov=380.8187
NbLab360C01	25850522	25855382	+	ID=NbL01g07700.1;Parent=NbL01g07700;RPKM=0.2147;Note=PREDICTED: Nicotiana attenuata putative glucose-6-phosphate 1-epimerase (LOC109244497), transcript variant X4, mRNA %28XM_019411601.1,XP_019267146.1%29;evalue=0.00;cov=17.4711
NbLab360C01	25855488	25860714	-	ID=NbL01g07710.1;Parent=NbL01g07710;RPKM=10.2434;Note=PREDICTED: Nicotiana tabacum exosome complex component RRP41 homolog (LOC107819315), mRNA %28XM_016645416.1,XP_016500902.1%29;evalue=0.00;cov=833.7112
NbLab360C01	25924035	25927764	+	ID=NbL01g07720.1;Parent=NbL01g07720;RPKM=0.0552;Note=PREDICTED: Nicotiana tomentosiformis ubiquitin-conjugating enzyme E2 28-like (LOC104121391), transcript variant X2, mRNA %28XM_009633376.3,XP_009631671.1%29;evalue=0.00;cov=4.4891
NbLab360C01	26060687	26082071	+	ID=NbL01g07730.1;Parent=NbL01g07730;RPKM=1.1913;Note=PREDICTED: Nicotiana tabacum mitochondrial carrier protein MTM1-like (LOC107826927), transcript variant X2, mRNA %28XM_016653972.1,XP_016509458.1%29;evalue=0.00;cov=96.9575
NbLab360C01	26113363	26118342	-	ID=NbL01g07760.1;Parent=NbL01g07760;RPKM=3.1472;Note=PREDICTED: Nicotiana attenuata CMP-sialic acid transporter 1 (LOC109241998), mRNA %28XM_019408825.1,XP_019264370.1%29;evalue=0.00;cov=256.1511
NbLab360C01	26130005	26137711	+	ID=NbL01g07770.1;Parent=NbL01g07770;RPKM=1.4373;Note=PREDICTED: Nicotiana attenuata mitogen-activated protein kinase kinase kinase 7-like (LOC109241995), mRNA %28XM_019408824.1,XP_019264369.1%29;evalue=0.00;cov=116.9835
NbLab360C01	26169229	26171214	+	ID=NbL01g07780.1;Parent=NbL01g07780;RPKM=2.0612;Note=PREDICTED: Nicotiana tomentosiformis uncharacterized LOC104103776 (LOC104103776), transcript variant X4, mRNA %28XM_018773276.2,XP_018628792.1%29;evalue=0.00;cov=167.7608
NbLab360C01	26216365	26219558	-	ID=NbL01g07790.1;Parent=NbL01g07790;RPKM=0.0624;Note=PREDICTED: Nicotiana tabacum uncharacterized LOC107816157 (LOC107816157), mRNA %28XM_016641846.1,XP_016497332.1%29;evalue=0.00;cov=5.0819
NbLab360C01	26270074	26274316	+	ID=NbL01g07800.1;Parent=NbL01g07800;RPKM=2.1104;Note=PREDICTED: Nicotiana sylvestris probable indole-3-acetic acid-amido synthetase GH3.5 (LOC104248247), transcript variant X1, mRNA %28XM_009804472.1,XP_009802774.1%29;evalue=0.00;cov=171.7645
NbLab360C01	26321271	26326914	+	ID=NbL01g07820.1;Parent=NbL01g07820;RPKM=0.1828;Note=PREDICTED: Nicotiana sylvestris uncharacterized LOC104214315 (LOC104214315), transcript variant X1, mRNA %28XM_009763966.1,XP_009762268.1%29;evalue=0.00;cov=14.8796
NbLab360C01	26327764	26330572	+	ID=NbL01g07830.1;Parent=NbL01g07830;RPKM=0.0438;Note=PREDICTED: Nicotiana sylvestris putative pentatricopeptide repeat-containing protein At3g18840 (LOC104214316), mRNA %28XM_009763969.1,XP_009762271.1%29;evalue=0.00;cov=3.5657
NbLab360C01	26409060	26413153	+	ID=NbL01g07840.1;Parent=NbL01g07840;RPKM=1.5464;Note=PREDICTED: Nicotiana tabacum protein trichome birefringence-like 25 (LOC107820097), mRNA %28XM_016646311.1,XP_016501797.1%29;evalue=0.00;cov=125.8584
NbLab360C01	26426232	26429523	-	ID=NbL01g07850.1;Parent=NbL01g07850;RPKM=2.0697;Note=PREDICTED: Nicotiana sylvestris hydroquinone glucosyltransferase-like (LOC104233921), mRNA %28XM_009787386.1,XP_009785688.1%29;evalue=0.00;cov=168.4529
NbLab360C01	26450386	26453263	-	ID=NbL01g07860.1;Parent=NbL01g07860;RPKM=4.4495;Note=PREDICTED: Nicotiana sylvestris probable WRKY transcription factor 41 (LOC104245013), mRNA %28XM_009800558.1,XP_009798860.1%29;evalue=0.00;cov=362.1461
NbLab360C01	26619628	26626309	-	ID=NbL01g07870.1;Parent=NbL01g07870;RPKM=0.5222;Note=PREDICTED: Nicotiana tabacum histone H3-like centromeric protein HTR12 (LOC107820358), mRNA %28XM_016646622.1,XP_016502108.1%29;evalue=0.00;cov=42.5010
NbLab360C01	26681119	26686755	-	ID=NbL01g07880.1;Parent=NbL01g07880;RPKM=0.6465;Note=PREDICTED: Nicotiana sylvestris rhodanese-like domain-containing protein 4, chloroplastic (LOC104213794), mRNA %28XM_009763339.1,XP_009761641.1%29;evalue=0.00;cov=52.6183
NbLab360C01	26686911	26689736	+	ID=NbL01g07890.1;Parent=NbL01g07890;RPKM=1.4595;Note=PREDICTED: Nicotiana tabacum protein ROOT PRIMORDIUM DEFECTIVE 1-like (LOC107760322), mRNA %28XM_016578355.1,XP_016433841.1%29;evalue=0.00;cov=118.7876
NbLab360C01	26699120	26702636	+	ID=NbL01g07900.1;Parent=NbL01g07900;RPKM=0.8849;Note=PREDICTED: Nicotiana attenuata pentatricopeptide repeat-containing protein At4g01030, mitochondrial (LOC109223734), mRNA %28XM_019388150.1,XP_019243695.1%29;evalue=0.00;cov=72.0180
NbLab360C01	26705139	26707816	-	ID=NbL01g07910.1;Parent=NbL01g07910;RPKM=12.5280;Note=PREDICTED: Nicotiana tabacum abscisic acid receptor PYL9-like (LOC107760324), mRNA %28XM_016578358.1,XP_016433844.1%29;evalue=0.00;cov=1019.6558
NbLab360C01	26790958	26799833	+	ID=NbL01g07920.1;Parent=NbL01g07920;RPKM=0.1423;Note=PREDICTED: Nicotiana tabacum uncharacterized LOC107760325 (LOC107760325), mRNA %28XM_016578359.1,XP_016433845.1%29;evalue=0.00;cov=11.5820
NbLab360C01	26847486	26857915	+	ID=NbL01g07930.1;Parent=NbL01g07930;RPKM=1.2687;Note=PREDICTED: Nicotiana sylvestris uncharacterized LOC104210000 (LOC104210000), transcript variant X1, mRNA %28XM_009758783.1,XP_009757085.1%29;evalue=0.00;cov=103.2632
NbLab360C01	26882262	26891139	-	ID=NbL01g07940.1;Parent=NbL01g07940;RPKM=3.8414;Note=PREDICTED: Nicotiana attenuata DEAD-box ATP-dependent RNA helicase 31-like (LOC109209349), mRNA %28XM_019372641.1,XP_019228186.1%29;evalue=0.00;cov=312.6527
NbLab360C01	26904211	26910577	+	ID=NbL01g07950.1;Parent=NbL01g07950;RPKM=0.0801;Note=PREDICTED: Capsicum annuum cyclic nucleotide-gated ion channel 1-like (LOC107839320), mRNA %28XM_016682755.1,XP_016538241.1%29;evalue=0.00;cov=6.5225
NbLab360C01	26910650	26927048	-	ID=NbL01g07960.1;Parent=NbL01g07960;RPKM=2.3240;Note=PREDICTED: Nicotiana sylvestris long chain acyl-CoA synthetase 4-like (LOC104232318), mRNA %28XM_009785494.1,XP_009783796.1%29;evalue=0.00;cov=189.1501
NbLab360C01	27023288	27027461	+	ID=NbL01g07970.1;Parent=NbL01g07970;RPKM=0.8232;Note=PREDICTED: Nicotiana tabacum uncharacterized LOC107819301 (LOC107819301), transcript variant X2, mRNA %28XM_016645401.1,XP_016500887.1%29;evalue=0.00;cov=67.0026
NbLab360C01	27165537	27167042	-	ID=NbL01g07980.1;Parent=NbL01g07980;RPKM=0.2873;Note=PREDICTED: Nicotiana attenuata non-specific lipid-transfer protein-like (LOC109244262), mRNA %28XM_019411321.1,XP_019266866.1%29;evalue=0.00;cov=23.3816
NbLab360C01	27171343	27175321	+	ID=NbL01g07990.1;Parent=NbL01g07990;RPKM=11.1688;Note=PREDICTED: Nicotiana tabacum protein SDE2 homolog (LOC107813826), mRNA %28XM_016639133.1,XP_016494619.1%29;evalue=0.00;cov=909.0298
NbLab360C01	27332495	27334566	-	ID=NbL01g08010.1;Parent=NbL01g08010;RPKM=0.0819;Note=PREDICTED: Nicotiana attenuata probable F-box protein At3g61730 (LOC109210815), mRNA %28XM_019374288.1,XP_019229833.1%29;evalue=0.00;cov=6.6628
NbLab360C01	27356199	27370310	-	ID=NbL01g08020.1;Parent=NbL01g08020;RPKM=1.6513;Note=PREDICTED: Nicotiana sylvestris histone-lysine N-methyltransferase ATX4-like (LOC104224706), transcript variant X2, mRNA %28XM_009776393.1,XP_009774695.1%29;evalue=0.00;cov=134.4011
NbLab360C01	27370420	27378900	+	ID=NbL01g08030.1;Parent=NbL01g08030;RPKM=0.0319;Note=PREDICTED: Nicotiana attenuata uncharacterized LOC109242286 (LOC109242286), mRNA %28XM_019409154.1,XP_019264699.1%29;evalue=0.00;cov=2.5974
NbLab360C01	27457081	27474372	+	ID=NbL01g08040.1;Parent=NbL01g08040;RPKM=0.4934;Note=PREDICTED: Nicotiana sylvestris clustered mitochondria protein homolog (LOC104214095), transcript variant X3, mRNA %28XM_009763712.1,XP_009762014.1%29;evalue=0.00;cov=40.1578
NbLab360C01	27485407	27488813	-	ID=NbL01g08050.1;Parent=NbL01g08050;RPKM=1.4707;Note=PREDICTED: Nicotiana tabacum uncharacterized LOC107789284 (LOC107789284), mRNA %28XM_016611057.1,XP_016466543.1%29;evalue=0.00;cov=119.7014
NbLab360C01	27549455	27553061	+	ID=NbL01g08060.1;Parent=NbL01g08060;RPKM=0.2688;Note=PREDICTED: Nicotiana attenuata O-acyltransferase WSD1-like (LOC109209693), transcript variant X2, mRNA %28XM_019373106.1,XP_019228651.1%29;evalue=0.00;cov=21.8750
NbLab360C01	27636966	27646722	-	ID=NbL01g08080.1;Parent=NbL01g08080;RPKM=10.9534;Note=PREDICTED: Nicotiana sylvestris dynamin-related protein 5A (LOC104214162), mRNA %28XM_009763790.1,XP_009762092.1%29;evalue=0.00;cov=891.4957
NbLab360C01	27695885	27700121	+	ID=NbL01g08090.1;Parent=NbL01g08090;RPKM=5.2716;Note=PREDICTED: Nicotiana tabacum uncharacterized LOC107815737 (LOC107815737), mRNA %28XM_016641360.1,XP_016496846.1%29;evalue=0.00;cov=429.0542
NbLab360C01	27709789	27713995	+	ID=NbL01g08100.1;Parent=NbL01g08100;RPKM=3.6093;Note=PREDICTED: Nicotiana sylvestris phosphatidylinositol 4-kinase gamma 4-like (LOC104220919), mRNA %28XM_009771883.1,XP_009770185.1%29;evalue=0.00;cov=293.7628
NbLab360C01	27714492	27716327	+	ID=NbL01g08110.1;Parent=NbL01g08110;RPKM=0.8890;Note=PREDICTED: Nicotiana sylvestris uncharacterized LOC104220920 (LOC104220920), mRNA %28XM_009771884.1,XP_009770186.1%29;evalue=0.00;cov=72.3550
NbLab360C01	27716976	27724351	-	ID=NbL01g08120.1;Parent=NbL01g08120;RPKM=0.7997;Note=PREDICTED: Nicotiana sylvestris uncharacterized LOC104220921 (LOC104220921), mRNA %28XM_009771885.1,XP_009770187.1%29;evalue=0.00;cov=65.0841
NbLab360C01	27725215	27730224	-	ID=NbL01g08130.1;Parent=NbL01g08130;RPKM=7.4813;Note=PREDICTED: Nicotiana tabacum E3 ubiquitin-protein ligase SINAT5-like (LOC107820345), mRNA %28XM_016646612.1,XP_016502098.1%29;evalue=0.00;cov=608.8999
NbLab360C01	27868050	27870605	+	ID=NbL01g08150.1;Parent=NbL01g08150;RPKM=0.6841;Note=PREDICTED: Nicotiana tomentosiformis uncharacterized LOC104102307 (LOC104102307), mRNA %28XM_018772856.1,XP_018628372.1%29;evalue=0.00;cov=55.6798
NbLab360C01	27883124	27885669	+	ID=NbL01g08160.1;Parent=NbL01g08160;RPKM=0.2564;cov=20.8687
NbLab360C01	27911659	27914616	-	ID=NbL01g08170.1;Parent=NbL01g08170;RPKM=1.3304;Note=PREDICTED: Nicotiana sylvestris transcription factor bHLH13-like (LOC104230424), mRNA %28XM_009783230.1,XP_009781532.1%29;evalue=0.00;cov=108.2844
NbLab360C01	27941028	27942013	+	ID=NbL01g08180.1;Parent=NbL01g08180;RPKM=0.0250;Note=PREDICTED: Nicotiana sylvestris uncharacterized LOC104238061 (LOC104238061), partial mRNA %28XM_009792333.1,XP_009790635.1%29;evalue=0.00;cov=2.0365
NbLab360C01	28133540	28139749	+	ID=NbL01g08190.1;Parent=NbL01g08190;RPKM=2.4626;Note=PREDICTED: Nicotiana attenuata exportin-2 (LOC109244699), mRNA %28XM_019411832.1,XP_019267377.1%29;evalue=0.00;cov=200.4296
NbLab360C01	28230639	28236045	+	ID=NbL01g08200.1;Parent=NbL01g08200;RPKM=0.0745;Note=PREDICTED: Nicotiana sylvestris auxin response factor 9-like (LOC104243881), mRNA %28XM_009799145.1,XP_009797447.1%29;evalue=0.00;cov=6.0598
NbLab360C01	28288786	28291038	+	ID=NbL01g08210.1;Parent=NbL01g08210;RPKM=0.7928;Note=PREDICTED: Nicotiana tabacum uncharacterized protein At4g00950-like (LOC107777454), mRNA %28XM_016597474.1,XP_016452960.1%29;evalue=0.00;cov=64.5285
NbLab360C01	28309677	28316453	-	ID=NbL01g08220.1;Parent=NbL01g08220;RPKM=4.4664;Note=PREDICTED: Nicotiana tabacum uncharacterized LOC107794611 (LOC107794611), transcript variant X3, mRNA %28XM_016617131.1,XP_016472617.1%29;evalue=0.00;cov=363.5192
NbLab360C01	28324706	28350075	-	ID=NbL01g08230.1;Parent=NbL01g08230;RPKM=0.3264;Note=PREDICTED: Nicotiana attenuata uncharacterized LOC109227584 (LOC109227584), mRNA %28XM_019392785.1,XP_019248330.1%29;evalue=0.00;cov=26.5619
NbLab360C01	28412110	28414351	+	ID=NbL01g08250.1;Parent=NbL01g08250;RPKM=3.2779;Note=PREDICTED: Nicotiana tabacum dof zinc finger protein DOF2.5-like (LOC107786236), transcript variant X2, mRNA %28XM_016607685.1,XP_016463171.1%29;evalue=0.00;cov=266.7883
NbLab360C01	28417787	28431726	-	ID=NbL01g08260.1;Parent=NbL01g08260;RPKM=14.6104;Note=PREDICTED: Nicotiana tabacum ORM1-like protein 3 (LOC107786235), mRNA %28XM_016607682.1,XP_016463168.1%29;evalue=0.00;cov=1189.1401
NbLab360C01	28519826	28520407	+	ID=NbL01g08270.1;Parent=NbL01g08270;RPKM=0.0375;Note=PREDICTED: Nicotiana tabacum aluminum-activated malate transporter 10-like (LOC107817244), mRNA %28XM_016643041.1,XP_016498527.1%29;evalue=0.00;cov=3.0552
NbLab360C01	28521015	28522113	+	ID=NbL01g08280.1;Parent=NbL01g08280;RPKM=0.0692;Note=PREDICTED: Nicotiana tabacum aluminum-activated malate transporter 10-like (LOC107817244), mRNA %28XM_016643041.1,XP_016498527.1%29;evalue=0.00;cov=5.6326
NbLab360C01	28522569	28526352	-	ID=NbL01g08290.1;Parent=NbL01g08290;RPKM=0.2840;Note=PREDICTED: Nicotiana tabacum uncharacterized LOC107817246 (LOC107817246), mRNA %28XM_016643044.1,XP_016498530.1%29;evalue=0.00;cov=23.1170
NbLab360C01	28555056	28573270	-	ID=NbL01g08300.1;Parent=NbL01g08300;RPKM=0.0831;Note=PREDICTED: Nicotiana attenuata bifunctional fucokinase/fucose pyrophosphorylase (LOC109227812), mRNA %28XM_019393008.1,XP_019248553.1%29;evalue=0.00;cov=6.7617
NbLab360C01	28583123	28588226	+	ID=NbL01g08310.1;Parent=NbL01g08310;RPKM=8.1226;Note=PREDICTED: Nicotiana sylvestris probable serine/threonine-protein kinase WNK10 (LOC104228146), mRNA %28XM_009780555.1,XP_009778857.1%29;evalue=0.00;cov=661.1006
NbLab360C01	28672285	28677058	+	ID=NbL01g08320.1;Parent=NbL01g08320;RPKM=0.2713;Note=PREDICTED: Nicotiana tabacum calcium-transporting ATPase, endoplasmic reticulum-type-like (LOC107817505), transcript variant X5, mRNA %28XM_016643354.1,XP_016498840.1%29;evalue=0.00;cov=22.0810
NbLab360C01	28681219	28688701	-	ID=NbL01g08330.1;Parent=NbL01g08330;RPKM=0.0686;Note=PREDICTED: Nicotiana sylvestris U-box domain-containing protein 44-like (LOC104246818), mRNA %28XM_009802702.1,XP_009801004.1%29;evalue=0.00;cov=5.5797
NbLab360C01	28705258	28710429	-	ID=NbL01g08340.1;Parent=NbL01g08340;RPKM=0.1009;Note=PREDICTED: Nicotiana tabacum pentatricopeptide repeat-containing protein At5g16420, mitochondrial-like (LOC107825212), transcript variant X3, mRNA %28XM_016652042.1,XP_016507528.1%29;evalue=0.00;cov=8.2119
NbLab360C01	28738968	28741250	+	ID=NbL01g08350.1;Parent=NbL01g08350;RPKM=3.5132;Note=PREDICTED: Nicotiana tabacum ras-related protein RABA3-like (LOC107827746), mRNA %28XM_016654936.1,XP_016510422.1%29;evalue=0.00;cov=285.9364
NbLab360C01	28766643	28768873	-	ID=NbL01g08360.1;Parent=NbL01g08360;RPKM=3.9515;Note=PREDICTED: Nicotiana tabacum AAA-ATPase At2g46620-like (LOC107788857), mRNA %28XM_016610587.1,XP_016466073.1%29;evalue=0.00;cov=321.6138
NbLab360C01	28880726	28887279	+	ID=NbL01g08380.1;Parent=NbL01g08380;RPKM=1.1764;Note=PREDICTED: Nicotiana sylvestris uncharacterized LOC104241754 (LOC104241754), mRNA %28XM_009796684.1,XP_009794986.1%29;evalue=0.00;cov=95.7447
NbLab360C01	28890910	28893058	+	ID=NbL01g08390.1;Parent=NbL01g08390;RPKM=0.2777;Note=PREDICTED: Nicotiana sylvestris proline-rich receptor-like protein kinase PERK2 (LOC104241752), mRNA %28XM_009796683.1,XP_009794985.1%29;evalue=0.00;cov=22.6053
NbLab360C01	28928482	28931350	+	ID=NbL01g08400.1;Parent=NbL01g08400;RPKM=0.1635;Note=PREDICTED: Nicotiana attenuata uncharacterized LOC109211337 (LOC109211337), mRNA %28XM_019374870.1,XP_019230415.1%29;evalue=0.00;cov=13.3037
NbLab360C01	28939213	28946701	+	ID=NbL01g08410.1;Parent=NbL01g08410;RPKM=22.6151;Note=PREDICTED: Nicotiana tabacum cytochrome b5-like (LOC107761444), transcript variant X3, mRNA %28XM_016579666.1,XP_016435152.1%29;evalue=0.00;cov=1840.6423
NbLab360C01	29011883	29014495	-	ID=NbL01g08420.1;Parent=NbL01g08420;RPKM=0.4743;Note=PREDICTED: Nicotiana attenuata cytochrome P450 78A3-like (LOC109207981), mRNA %28XM_019370980.1,XP_019226525.1%29;evalue=0.00;cov=38.6002
NbLab360C01	29075734	29077863	+	ID=NbL01g08430.1;Parent=NbL01g08430;RPKM=0.7871;Note=PREDICTED: Nicotiana tomentosiformis ubiquitin-60S ribosomal protein L40 (LOC104088636), mRNA %28XM_009593344.3,XP_009591639.1%29;evalue=0.00;cov=64.0602
NbLab360C01	29078374	29099575	-	ID=NbL01g08440.1;Parent=NbL01g08440;RPKM=1.3693;Note=PREDICTED: Nicotiana sylvestris uncharacterized membrane protein At1g16860-like (LOC104231292), mRNA %28XM_009784259.1,XP_009782561.1%29;evalue=0.00;cov=111.4436
NbLab360C01	29144561	29147114	-	ID=NbL01g08450.1;Parent=NbL01g08450;RPKM=20.3141;Note=PREDICTED: Nicotiana sylvestris homeobox-leucine zipper protein ATHB-12-like (LOC104239485), mRNA %28XM_009794126.1,XP_009792428.1%29;evalue=0.00;cov=1653.3683
NbLab360C01	29200287	29214240	-	ID=NbL01g08460.1;Parent=NbL01g08460;RPKM=0.0656;Note=PREDICTED: Nicotiana tabacum zinc finger BED domain-containing protein RICESLEEPER 2-like (LOC107827097), mRNA %28XM_016654161.1,XP_016509647.1%29;evalue=0.00;cov=5.3414
NbLab360C01	29228026	29229011	+	ID=NbL01g08470.1;Parent=NbL01g08470;RPKM=7.7388;Note=PREDICTED: Nicotiana tabacum auxin-responsive protein SAUR32-like (LOC107775518), mRNA %28XM_016595258.1,XP_016450744.1%29;evalue=0.00;cov=629.8577
NbLab360C01	29237453	29247021	-	ID=NbL01g08480.1;Parent=NbL01g08480;RPKM=2.2549;Note=PREDICTED: Nicotiana sylvestris CDPK-related kinase 3 (LOC104243049), mRNA %28XM_009798175.1,XP_009796477.1%29;evalue=0.00;cov=183.5273
NbLab360C01	29290290	29299602	+	ID=NbL01g08490.1;Parent=NbL01g08490;RPKM=5.9798;Note=PREDICTED: Nicotiana sylvestris rho GTPase-activating protein 3 (LOC104221215), mRNA %28XM_009772225.1,XP_009770527.1%29;evalue=0.00;cov=486.6969
NbLab360C01	29388631	29391756	+	ID=NbL01g08500.1;Parent=NbL01g08500;RPKM=1.4444;Note=PREDICTED: Nicotiana attenuata transcription factor MYC4 (LOC109207604), mRNA %28XM_019370546.1,XP_019226091.1%29;evalue=0.00;cov=117.5579
NbLab360C01	29465123	29466867	-	ID=NbL01g08520.1;Parent=NbL01g08520;RPKM=1.2468;Note=PREDICTED: Nicotiana attenuata uncharacterized LOC109207605 (LOC109207605), mRNA %28XM_019370547.1,XP_019226092.1%29;evalue=0.00;cov=101.4802
NbLab360C01	29502314	29526708	+	ID=NbL01g08530.1;Parent=NbL01g08530;RPKM=0.7003;Note=PREDICTED: Nicotiana tomentosiformis DNA-directed RNA polymerase V subunit 1 (LOC104114698), transcript variant X3, mRNA %28XM_018777098.2,XP_018632614.1%29;evalue=0.00;cov=56.9976
NbLab360C01	29531382	29536061	+	ID=NbL01g08540.1;Parent=NbL01g08540;RPKM=0.0447;Note=PREDICTED: Nicotiana attenuata uncharacterized LOC109241779 (LOC109241779), mRNA %28XM_019408552.1,XP_019264097.1%29;evalue=0.00;cov=3.6372
NbLab360C01	29537616	29546456	-	ID=NbL01g08550.1;Parent=NbL01g08550;RPKM=1.7344;Note=PREDICTED: Nicotiana sylvestris phosphatidylinositol 4-phosphate 5-kinase 6-like (LOC104230996), transcript variant X1, mRNA %28XM_009783916.1,XP_009782218.1%29;evalue=0.00;cov=141.1663
NbLab360C01	29589748	29593356	-	ID=NbL01g08560.1;Parent=NbL01g08560;RPKM=10.3335;Note=PREDICTED: Nicotiana tabacum NAD(P)H:quinone oxidoreductase (LOC107798682), mRNA %28XM_016621709.1,XP_016477195.1%29;evalue=0.00;cov=841.0469
NbLab360C01	29641432	29645884	+	ID=NbL01g08570.1;Parent=NbL01g08570;RPKM=0.5179;Note=PREDICTED: Nicotiana tabacum ATP-dependent DNA helicase PIF1-like (LOC107797239), mRNA %28XM_016620110.1,XP_016475596.1%29;evalue=0.00;cov=42.1483
NbLab360C01	29654845	29656510	-	ID=NbL01g08580.1;Parent=NbL01g08580;RPKM=13.4007;Note=PREDICTED: Nicotiana tabacum NAD(P)H:quinone oxidoreductase-like (LOC107769898), transcript variant X1, mRNA %28XM_016589154.1,XP_016444640.1%29;evalue=0.00;cov=1090.6861
NbLab360C01	29659221	29662189	-	ID=NbL01g08590.1;Parent=NbL01g08590;RPKM=0.2020;Note=PREDICTED: Nicotiana attenuata pentatricopeptide repeat-containing protein At2g13600-like (LOC109212469), transcript variant X5, misc_RNA %28XR_002065859.1,%29;evalue=0.00;cov=16.4422
NbLab360C01	29793714	29796530	+	ID=NbL01g08600.1;Parent=NbL01g08600;RPKM=15.3892;Note=PREDICTED: Nicotiana attenuata aspartyl protease AED3-like (LOC109231995), mRNA %28XM_019397619.1,XP_019253164.1%29;evalue=0.00;cov=1252.5282
NbLab360C01	29843965	29845415	+	ID=NbL01g08610.1;Parent=NbL01g08610;RPKM=4.8842;Note=PREDICTED: Nicotiana attenuata U-box domain-containing protein 11 (LOC109231997), mRNA %28XM_019397620.1,XP_019253165.1%29;evalue=0.00;cov=397.5250
NbLab360C01	29876780	29879876	+	ID=NbL01g08620.1;Parent=NbL01g08620;RPKM=0.3786;Note=PREDICTED: Nicotiana tabacum trihelix transcription factor ASIL2-like (LOC107775513), mRNA %28XM_016595251.1,XP_016450737.1%29;evalue=0.00;cov=30.8145
NbLab360C01	29919000	29922122	+	ID=NbL01g08630.1;Parent=NbL01g08630;RPKM=11.8503;Note=PREDICTED: Nicotiana tabacum thioredoxin-like protein CITRX1, chloroplastic (LOC107775512), mRNA %28XM_016595249.1,XP_016450735.1%29;evalue=0.00;cov=964.4952
NbLab360C01	29929110	29953377	-	ID=NbL01g08640.1;Parent=NbL01g08640;RPKM=1.0476;Note=PREDICTED: Nicotiana sylvestris E3 ubiquitin-protein ligase KEG (LOC104227599), mRNA %28XM_009779878.1,XP_009778180.1%29;evalue=0.00;cov=85.2635
NbLab360C01	29963042	29974491	-	ID=NbL01g08650.1;Parent=NbL01g08650;RPKM=6.6057;Note=PREDICTED: Nicotiana tabacum sphingoid long-chain bases kinase 1-like (LOC107775511), mRNA %28XM_016595248.1,XP_016450734.1%29;evalue=0.00;cov=537.6352
NbLab360C01	30095209	30100504	+	ID=NbL01g08660.1;Parent=NbL01g08660;RPKM=7.7563;Note=PREDICTED: Nicotiana tabacum peptidyl-prolyl cis-trans isomerase CYP22-like (LOC107803313), mRNA %28XM_016627002.1,XP_016482488.1%29;evalue=0.00;cov=631.2853
NbLab360C01	30100845	30104309	+	ID=NbL01g08670.1;Parent=NbL01g08670;RPKM=0.0309;Note=PREDICTED: Nicotiana tabacum trafficking protein particle complex subunit 3-like (LOC107803314), transcript variant X1, mRNA %28XM_016627003.1,XP_016482489.1%29;evalue=0.00;cov=2.5114
NbLab360C01	30105038	30148699	-	ID=NbL01g08680.1;Parent=NbL01g08680;RPKM=1.1550;Note=PREDICTED: Nicotiana tomentosiformis protein unc-13 homolog (LOC104101449), transcript variant X2, mRNA %28XM_018772507.2,XP_018628023.1%29;evalue=0.00;cov=94.0052
NbLab360C01	30206646	30213064	+	ID=NbL01g08690.1;Parent=NbL01g08690;RPKM=2.3494;Note=PREDICTED: Nicotiana sylvestris probable protein arginine N-methyltransferase 3 (LOC104215907), mRNA %28XM_009765842.1,XP_009764144.1%29;evalue=0.00;cov=191.2204
NbLab360C01	30238479	30244140	+	ID=NbL01g08700.1;Parent=NbL01g08700;RPKM=0.6305;Note=PREDICTED: Nicotiana tabacum 3'-5' exoribonuclease 1-like (LOC107832708), mRNA %28XM_016660573.1,XP_016516059.1%29;evalue=0.00;cov=51.3195
NbLab360C01	30245074	30247548	-	ID=NbL01g08710.1;Parent=NbL01g08710;RPKM=0.7190;Note=PREDICTED: Nicotiana tomentosiformis 40S ribosomal protein S20-2-like (LOC104102722), transcript variant X2, mRNA %28XM_009610523.3,XP_009608818.1%29;evalue=0.00;cov=58.5170
NbLab360C01	30251721	30268585	-	ID=NbL01g08720.1;Parent=NbL01g08720;RPKM=1.8341;Note=PREDICTED: Nicotiana sylvestris THO complex subunit 1 (LOC104222030), transcript variant X1, mRNA %28XM_009773205.1,XP_009771507.1%29;evalue=0.00;cov=149.2792
NbLab360C01	30391626	30396838	+	ID=NbL01g08730.1;Parent=NbL01g08730;RPKM=1.3619;Note=PREDICTED: Nicotiana sylvestris cilia- and flagella-associated protein 20 (LOC104228632), mRNA %28XM_009781117.1,XP_009779419.1%29;evalue=0.00;cov=110.8460
NbLab360C01	30418102	30422703	+	ID=NbL01g08740.1;Parent=NbL01g08740;RPKM=0.7236;Note=PREDICTED: Nicotiana attenuata protein LNK4-like (LOC109232318), mRNA %28XM_019398049.1,XP_019253594.1%29;evalue=0.00;cov=58.8949
NbLab360C01	30479230	30482818	+	ID=NbL01g08750.1;Parent=NbL01g08750;RPKM=11.7487;Note=PREDICTED: Nicotiana tabacum uncharacterized LOC107797683 (LOC107797683), mRNA %28XM_016620594.1,XP_016476080.1%29;evalue=0.00;cov=956.2297
NbLab360C01	30502910	30506686	+	ID=NbL01g08760.1;Parent=NbL01g08760;RPKM=10.9376;Note=PREDICTED: Nicotiana attenuata cytochrome P450 98A2-like (LOC109221014), mRNA %28XM_019385480.1,XP_019241025.1%29;evalue=0.00;cov=890.2099
NbLab360C01	30507216	30516981	-	ID=NbL01g08770.1;Parent=NbL01g08770;RPKM=5.8163;Note=PREDICTED: Nicotiana sylvestris 65-kDa microtubule-associated protein 5 (LOC104228626), transcript variant X1, mRNA %28XM_009781109.1,XP_009779411.1%29;evalue=0.00;cov=473.3896
NbLab360C01	30539231	30547759	-	ID=NbL01g08780.1;Parent=NbL01g08780;RPKM=0.6364;Note=PREDICTED: Nicotiana sylvestris probable serine/threonine-protein kinase RLCKVII (LOC104229173), transcript variant X2, mRNA %28XM_009781757.1,XP_009780059.1%29;evalue=0.00;cov=51.7947
NbLab360C01	30557951	30561486	-	ID=NbL01g08790.1;Parent=NbL01g08790;RPKM=1.1907;Note=PREDICTED: Nicotiana attenuata dnaJ homolog subfamily C member 2 (LOC109233164), mRNA %28XM_019398944.1,XP_019254489.1%29;evalue=0.00;cov=96.9123
NbLab360C01	30574264	30582026	-	ID=NbL01g08800.1;Parent=NbL01g08800;RPKM=12.4927;Note=PREDICTED: Nicotiana tabacum dr1-associated corepressor-like (LOC107762185), mRNA %28XM_016580521.1,XP_016436007.1%29;evalue=0.00;cov=1016.7813
NbLab360C01	30634632	30638724	+	ID=NbL01g08810.1;Parent=NbL01g08810;RPKM=3.9950;Note=PREDICTED: Nicotiana attenuata pre-rRNA-processing protein TSR2 homolog (LOC109237213), mRNA %28XM_019403485.1,XP_019259030.1%29;evalue=0.00;cov=325.1528
NbLab360C01	30638849	30648662	-	ID=NbL01g08820.1;Parent=NbL01g08820;RPKM=0.3250;Note=PREDICTED: Nicotiana tomentosiformis protein argonaute 4A-like (LOC104087524), transcript variant X7, mRNA %28XM_009592024.3,XP_009590319.1%29;evalue=0.00;cov=26.4519
NbLab360C01	30678471	30711098	+	ID=NbL01g08830.1;Parent=NbL01g08830;RPKM=0.1965;Note=PREDICTED: Nicotiana sylvestris protein ZINC INDUCED FACILITATOR-LIKE 1-like (LOC104226145), transcript variant X1, mRNA %28XM_009778040.1,XP_009776342.1%29;evalue=0.00;cov=15.9907
NbLab360C01	30745962	30753989	+	ID=NbL01g08840.1;Parent=NbL01g08840;RPKM=0.5674;Note=PREDICTED: Nicotiana attenuata protein SAD1/UNC-84 domain protein 1 (LOC109237212), transcript variant X1, mRNA %28XM_019403484.1,XP_019259029.1%29;evalue=0.00;cov=46.1803
NbLab360C01	30782748	30790595	+	ID=NbL01g08850.1;Parent=NbL01g08850;RPKM=0.1155;Note=PREDICTED: Nicotiana tabacum peter Pan-like protein (LOC107798784), mRNA %28XM_016621822.1,XP_016477308.1%29;evalue=0.00;cov=9.4032
NbLab360C01	30814223	30817565	-	ID=NbL01g08860.1;Parent=NbL01g08860;RPKM=0.5894;Note=Nicotiana tabacum ETHYLENE INSENSITIVE 3-like 1 protein (LOC107798783), mRNA %28NM_001325656.1,NP_001312585.1%29;evalue=0.00;cov=47.9720
NbLab360C01	30835209	30844422	+	ID=NbL01g08870.1;Parent=NbL01g08870;RPKM=2.1477;Note=PREDICTED: Nicotiana tabacum calcium and calcium/calmodulin-dependent serine/threonine-protein kinase-like (LOC107759535), transcript variant X1, mRNA %28XM_016577501.1,XP_016432987.1%29;evalue=0.00;cov=174.8012
NbLab360C01	30874155	30896792	-	ID=NbL01g08880.1;Parent=NbL01g08880;RPKM=3.2337;Note=PREDICTED: Nicotiana tabacum probable manganese-transporting ATPase PDR2 (LOC107786589), mRNA %28XM_016608095.1,XP_016463581.1%29;evalue=0.00;cov=263.1913
NbLab360C01	30903934	30906895	-	ID=NbL01g08890.1;Parent=NbL01g08890;RPKM=0.7478;Note=PREDICTED: Nicotiana tabacum QWRF motif-containing protein 2-like (LOC107814034), mRNA %28XM_016639359.1,XP_016494845.1%29;evalue=0.00;cov=60.8615
NbLab360C01	30908385	30914177	-	ID=NbL01g08900.1;Parent=NbL01g08900;RPKM=0.1673;Note=PREDICTED: Nicotiana tabacum protein FAR1-RELATED SEQUENCE 3-like (LOC107807873), transcript variant X6, mRNA %28XM_016632325.1,XP_016487811.1%29;evalue=0.00;cov=13.6196
NbLab360C01	30944488	30949217	-	ID=NbL01g08910.1;Parent=NbL01g08910;RPKM=0.3755;Note=PREDICTED: Nicotiana tabacum AP2-like ethylene-responsive transcription factor At1g79700 (LOC107814036), mRNA %28XM_016639361.1,XP_016494847.1%29;evalue=0.00;cov=30.5618
NbLab360C01	30961514	30967922	+	ID=NbL01g08920.1;Parent=NbL01g08920;RPKM=8.7127;Note=PREDICTED: Nicotiana sylvestris proline--tRNA ligase (LOC104236076), mRNA %28XM_009789939.1,XP_009788241.1%29;evalue=0.00;cov=709.1295
NbLab360C01	30968220	30975453	-	ID=NbL01g08930.1;Parent=NbL01g08930;RPKM=1.3551;Note=PREDICTED: Nicotiana tabacum uncharacterized LOC107779490 (LOC107779490), transcript variant X1, mRNA %28XM_016599933.1,XP_016455419.1%29;evalue=0.00;cov=110.2946
NbLab360C01	30976013	30988814	+	ID=NbL01g08940.1;Parent=NbL01g08940;RPKM=0.8552;Note=PREDICTED: Nicotiana tabacum DNA gyrase subunit A, chloroplastic/mitochondrial (LOC107779491), mRNA %28XM_016599938.1,XP_016455424.1%29;evalue=0.00;cov=69.6039
NbLab360C01	31008445	31015333	-	ID=NbL01g08950.1;Parent=NbL01g08950;RPKM=4.7515;Note=PREDICTED: Nicotiana sylvestris vacuolar protein sorting-associated protein 36 (LOC104236073), mRNA %28XM_009789930.1,XP_009788232.1%29;evalue=0.00;cov=386.7226
NbLab360C01	31016554	31022835	+	ID=NbL01g08960.1;Parent=NbL01g08960;RPKM=1.5165;Note=PREDICTED: Nicotiana sylvestris mediator of RNA polymerase II transcription subunit 15 (LOC104236072), transcript variant X1, mRNA %28XM_009789927.1,XP_009788229.1%29;evalue=0.00;cov=123.4264
NbLab360C01	31054989	31060861	+	ID=NbL01g08970.1;Parent=NbL01g08970;RPKM=1.8292;Note=PREDICTED: Nicotiana sylvestris phospholipid-transporting ATPase 1 (LOC104236077), partial mRNA %28XM_009789940.1,XP_009788242.1%29;evalue=0.00;cov=148.8814
NbLab360C01	31062658	31068002	-	ID=NbL01g08980.1;Parent=NbL01g08980;RPKM=3.8257;Note=PREDICTED: Nicotiana sylvestris probable inactive leucine-rich repeat receptor-like protein kinase At3g03770 (LOC104246477), transcript variant X1, mRNA %28XM_009802288.1,XP_009800590.1%29;evalue=0.00;cov=311.3742
NbLab360C01	31093056	31093651	+	ID=NbL01g08990.1;Parent=NbL01g08990;RPKM=16.7714;Note=PREDICTED: Nicotiana tomentosiformis 10 kDa chaperonin 1, chloroplastic (LOC104106566), transcript variant X1, mRNA %28XM_009615135.3,XP_009613430.1%29;evalue=0.00;cov=1365.0247
NbLab360C01	31162022	31166478	+	ID=NbL01g09000.1;Parent=NbL01g09000;RPKM=0.0359;Note=PREDICTED: Nicotiana sylvestris retinoblastoma-binding protein 5 homolog (LOC104228889), transcript variant X1, mRNA %28XM_009781435.1,XP_009779737.1%29;evalue=0.00;cov=2.9231
NbLab360C01	31171079	31174578	-	ID=NbL01g09010.1;Parent=NbL01g09010;RPKM=2.2956;Note=PREDICTED: Nicotiana sylvestris inactive protein RESTRICTED TEV MOVEMENT 2-like (LOC104228888), mRNA %28XM_009781434.1,XP_009779736.1%29;evalue=0.00;cov=186.8405
NbLab360C01	31223887	31235131	+	ID=NbL01g09020.1;Parent=NbL01g09020;RPKM=5.8555;Note=PREDICTED: Nicotiana attenuata vacuolar protein sorting-associated protein 9A-like (LOC109234022), mRNA %28XM_019399840.1,XP_019255385.1%29;evalue=0.00;cov=476.5812
NbLab360C01	31247055	31258601	+	ID=NbL01g09030.1;Parent=NbL01g09030;RPKM=0.3860;Note=PREDICTED: Nicotiana attenuata beta-glucosidase BoGH3B-like (LOC109234023), transcript variant X1, mRNA %28XM_019399841.1,XP_019255386.1%29;evalue=0.00;cov=31.4152
NbLab360C01	31324227	31334712	+	ID=NbL01g09040.1;Parent=NbL01g09040;RPKM=10.2933;Note=PREDICTED: Nicotiana tabacum flowering locus K homology domain-like (LOC107822433), transcript variant X1, mRNA %28XM_016648982.1,XP_016504468.1%29;evalue=0.00;cov=837.7755
NbLab360C01	31358039	31360147	+	ID=NbL01g09050.1;Parent=NbL01g09050;RPKM=0.0333;cov=2.7108
NbLab360C01	31383233	31399218	-	ID=NbL01g09060.1;Parent=NbL01g09060;RPKM=0.0176;Note=PREDICTED: Nicotiana sylvestris uncharacterized LOC104245089 (LOC104245089), transcript variant X6, mRNA %28XM_009800659.1,XP_009798961.1%29;evalue=0.00;cov=1.4309
NbLab360C01	31441760	31443947	+	ID=NbL01g09080.1;Parent=NbL01g09080;RPKM=0.8363;Note=PREDICTED: Nicotiana tabacum acylsugar acyltransferase 3-like (LOC107790248), mRNA %28XM_016612153.1,XP_016467639.1%29;evalue=0.00;cov=68.0671
NbLab360C01	31484099	31493922	+	ID=NbL01g09090.1;Parent=NbL01g09090;RPKM=0.9977;Note=PREDICTED: Nicotiana tabacum myosin-binding protein 1-like (LOC107818026), transcript variant X3, mRNA %28XM_016643934.1,XP_016499420.1%29;evalue=0.00;cov=81.1996
NbLab360C01	31519534	31521336	-	ID=NbL01g09110.1;Parent=NbL01g09110;RPKM=5.9297;Note=PREDICTED: Nicotiana tabacum protein TIFY 5A-like (LOC107798522), mRNA %28XM_016621532.1,XP_016477018.1%29;evalue=0.00;cov=482.6149
NbLab360C01	31568120	31589841	-	ID=NbL01g09120.1;Parent=NbL01g09120;RPKM=0.0978;Note=PREDICTED: Nicotiana sylvestris Fanconi anemia group D2 protein homolog (LOC104213569), transcript variant X1, mRNA %28XM_009763099.1,XP_009761401.1%29;evalue=0.00;cov=7.9564
NbLab360C01	31655979	31661493	+	ID=NbL01g09130.1;Parent=NbL01g09130;RPKM=12.4196;Note=PREDICTED: Nicotiana tabacum protein WVD2-like 2 (LOC107787178), mRNA %28XM_016608712.1,XP_016464198.1%29;evalue=0.00;cov=1010.8309
NbLab360C01	31680595	31685693	+	ID=NbL01g09150.1;Parent=NbL01g09150;RPKM=1.6196;Note=PREDICTED: Nicotiana sylvestris dual specificity phosphatase Cdc25 (LOC104222225), mRNA %28XM_009773434.1,XP_009771736.1%29;evalue=0.00;cov=131.8175
NbLab360C01	31706285	31713467	+	ID=NbL01g09160.1;Parent=NbL01g09160;RPKM=1.6289;Note=PREDICTED: Nicotiana sylvestris uncharacterized LOC104210129 (LOC104210129), transcript variant X2, mRNA %28XM_009758940.1,XP_009757242.1%29;evalue=0.00;cov=132.5750
NbLab360C01	31715655	31718468	+	ID=NbL01g09170.1;Parent=NbL01g09170;RPKM=0.1568;Note=PREDICTED: Nicotiana tabacum uncharacterized LOC107801208 (LOC107801208), mRNA %28XM_016624489.1,XP_016479975.1%29;evalue=0.00;cov=12.7649
NbLab360C01	31754505	31756764	+	ID=NbL01g09180.1;Parent=NbL01g09180;RPKM=0.0980;Note=PREDICTED: Nicotiana attenuata uncharacterized LOC109239649 (LOC109239649), mRNA %28XM_019406238.1,XP_019261783.1%29;evalue=0.00;cov=7.9774
NbLab360C01	31789559	31805567	+	ID=NbL01g09190.1;Parent=NbL01g09190;RPKM=1.0989;Note=PREDICTED: Nicotiana attenuata ankyrin-1 (LOC109239646), mRNA %28XM_019406235.1,XP_019261780.1%29;evalue=0.00;cov=89.4362
NbLab360C01	31806488	31808914	-	ID=NbL01g09200.1;Parent=NbL01g09200;RPKM=0.0789;Note=PREDICTED: Nicotiana tabacum PRA1 family protein E-like (LOC107802322), mRNA %28XM_016625794.1,XP_016481280.1%29;evalue=0.00;cov=6.4232
NbLab360C01	31817247	31818535	-	ID=NbL01g09210.1;Parent=NbL01g09210;RPKM=6.4167;Note=PREDICTED: Nicotiana tabacum pathogenesis-related protein PR-4A (LOC107802320), mRNA %28XM_016625792.1,XP_016481278.1%29;evalue=0.00;cov=522.2593
NbLab360C01	31858408	31869514	-	ID=NbL01g09220.1;Parent=NbL01g09220;RPKM=2.1828;Note=PREDICTED: Nicotiana attenuata uncharacterized protein At2g29880 (LOC109239651), mRNA %28XM_019406239.1,XP_019261784.1%29;evalue=0.00;cov=177.6612
NbLab360C01	31900392	31902610	-	ID=NbL01g09230.1;Parent=NbL01g09230;RPKM=11.2720;Note=PREDICTED: Nicotiana tabacum wound-induced protein WIN1-like (LOC107794263), mRNA %28XM_016616741.1,XP_016472227.1%29;evalue=0.00;cov=917.4301
NbLab360C01	31918746	31929718	-	ID=NbL01g09240.1;Parent=NbL01g09240;RPKM=0.1407;Note=PREDICTED: Nicotiana tabacum 50S ribosomal protein L21, mitochondrial-like (LOC107780584), transcript variant X2, mRNA %28XM_016601134.1,XP_016456620.1%29;evalue=0.00;cov=11.4539
NbLab360C01	32021151	32025346	+	ID=NbL01g09250.1;Parent=NbL01g09250;RPKM=0.2273;Note=PREDICTED: Nicotiana sylvestris auxin-responsive protein IAA16 (LOC104213636), mRNA %28XM_009763165.1,XP_009761467.1%29;evalue=0.00;cov=18.5002
NbLab360C01	32025932	32028296	+	ID=NbL01g09260.1;Parent=NbL01g09260;RPKM=0.7277;Note=PREDICTED: Nicotiana sylvestris putative transcription elongation factor SPT5 homolog 1 (LOC104227628), transcript variant X2, mRNA %28XM_009779907.1,XP_009778209.1%29;evalue=0.00;cov=59.2240
NbLab360C01	32052850	32056527	+	ID=NbL01g09270.1;Parent=NbL01g09270;RPKM=13.9800;Note=PREDICTED: Nicotiana tabacum probable prefoldin subunit 4 (LOC107828477), transcript variant X5, mRNA %28XM_016655799.1,XP_016511285.1%29;evalue=0.00;cov=1137.8345
NbLab360C01	32065498	32069104	+	ID=NbL01g09280.1;Parent=NbL01g09280;RPKM=4.5897;Note=PREDICTED: Nicotiana tabacum sec-independent protein translocase protein TATA, chloroplastic-like (LOC107828478), mRNA %28XM_016655800.1,XP_016511286.1%29;evalue=0.00;cov=373.5576
NbLab360C01	32069883	32085028	-	ID=NbL01g09290.1;Parent=NbL01g09290;RPKM=0.5454;Note=PREDICTED: Nicotiana attenuata mediator of RNA polymerase II transcription subunit 14 (LOC109210226), mRNA %28XM_019373608.1,XP_019229153.1%29;evalue=0.00;cov=44.3927
NbLab360C01	32159497	32166105	+	ID=NbL01g09300.1;Parent=NbL01g09300;RPKM=2.5535;Note=PREDICTED: Nicotiana sylvestris light-inducible protein CPRF2-like (LOC104235433), mRNA %28XM_009789194.1,XP_009787496.1%29;evalue=0.00;cov=207.8317
NbLab360C01	32182013	32185436	+	ID=NbL01g09310.1;Parent=NbL01g09310;RPKM=11.0317;Note=PREDICTED: Nicotiana tabacum GDP-mannose 3,5-epimerase 1-like (LOC107817046), transcript variant X2, mRNA %28XM_016642819.1,XP_016498305.1%29;evalue=0.00;cov=897.8707
NbLab360C01	32194029	32202985	-	ID=NbL01g09320.1;Parent=NbL01g09320;RPKM=0.8731;Note=PREDICTED: Nicotiana sylvestris uncharacterized LOC104217073 (LOC104217073), transcript variant X1, mRNA %28XM_009767230.1,XP_009765532.1%29;evalue=0.00;cov=71.0598
NbLab360C01	32253435	32261823	-	ID=NbL01g09350.1;Parent=NbL01g09350;RPKM=0.1457;Note=PREDICTED: Nicotiana sylvestris G-type lectin S-receptor-like serine/threonine-protein kinase At1g34300 (LOC104239894), mRNA %28XM_009794630.1,XP_009792932.1%29;evalue=0.00;cov=11.8614
NbLab360C01	32274762	32280141	-	ID=NbL01g09360.1;Parent=NbL01g09360;RPKM=0.0884;Note=PREDICTED: Nicotiana tabacum calcium-transporting ATPase 12, plasma membrane-type-like (LOC107832175), mRNA %28XM_016659991.1,XP_016515477.1%29;evalue=0.00;cov=7.1915
NbLab360C01	32326980	32343789	+	ID=NbL01g09370.1;Parent=NbL01g09370;RPKM=1.3042;Note=PREDICTED: Nicotiana sylvestris peptide-N(4)-(N-acetyl-beta-glucosaminyl)asparagine amidase (LOC104221647), transcript variant X1, mRNA %28XM_009772753.1,XP_009771055.1%29;evalue=0.00;cov=106.1456
NbLab360C01	32377348	32383424	+	ID=NbL01g09380.1;Parent=NbL01g09380;RPKM=16.7935;Note=PREDICTED: Nicotiana attenuata PITH domain-containing protein At3g04780 (LOC109235477), mRNA %28XM_019401966.1,XP_019257511.1%29;evalue=0.00;cov=1366.8196
NbLab360C01	32383986	32385666	+	ID=NbL01g09390.1;Parent=NbL01g09390;RPKM=31.8932;Note=PREDICTED: Nicotiana tabacum probable ribose-5-phosphate isomerase 3, chloroplastic (LOC107781865), mRNA %28XM_016602671.1,XP_016458157.1%29;evalue=0.00;cov=2595.7851
NbLab360C01	32387537	32390374	-	ID=NbL01g09400.1;Parent=NbL01g09400;RPKM=0.7046;Note=PREDICTED: Nicotiana tabacum uncharacterized LOC107781866 (LOC107781866), mRNA %28XM_016602672.1,XP_016458158.1%29;evalue=0.00;cov=57.3489
NbLab360C01	32401480	32416828	-	ID=NbL01g09410.1;Parent=NbL01g09410;RPKM=1.2092;Note=PREDICTED: Nicotiana tabacum serine/threonine-protein kinase Nek2-like (LOC107781863), transcript variant X4, mRNA %28XM_016602666.1,XP_016458152.1%29;evalue=0.00;cov=98.4147
NbLab360C01	32430587	32433190	+	ID=NbL01g09420.1;Parent=NbL01g09420;RPKM=0.1808;Note=PREDICTED: Nicotiana tabacum annexin D4-like (LOC107776361), mRNA %28XM_016596253.1,XP_016451739.1%29;evalue=0.00;cov=14.7130
NbLab360C01	32499430	32513921	-	ID=NbL01g09450.1;Parent=NbL01g09450;RPKM=1.0572;Note=PREDICTED: Nicotiana attenuata multisubstrate pseudouridine synthase 7 (LOC109243367), transcript variant X1, mRNA %28XM_019410290.1,XP_019265835.1%29;evalue=0.00;cov=86.0456
NbLab360C01	32589200	32604583	+	ID=NbL01g09460.1;Parent=NbL01g09460;RPKM=1.3590;Note=PREDICTED: Nicotiana sylvestris ribosome biogenesis protein BMS1 homolog (LOC104213098), mRNA %28XM_009762516.1,XP_009760818.1%29;evalue=0.00;cov=110.6127
NbLab360C01	32687481	32695215	+	ID=NbL01g09470.1;Parent=NbL01g09470;RPKM=0.0880;Note=PREDICTED: Nicotiana attenuata pentatricopeptide repeat-containing protein At3g49170, chloroplastic (LOC109243369), mRNA %28XM_019410295.1,XP_019265840.1%29;evalue=0.00;cov=7.1635
NbLab360C01	32742656	32749216	+	ID=NbL01g09480.1;Parent=NbL01g09480;RPKM=0.1124;Note=PREDICTED: Nicotiana attenuata pentatricopeptide repeat-containing protein At3g60050-like (LOC109212340), transcript variant X2, mRNA %28XM_019375973.1,XP_019231518.1%29;evalue=0.00;cov=9.1513
NbLab360C01	32757470	32771287	+	ID=NbL01g09490.1;Parent=NbL01g09490;RPKM=10.5809;Note=PREDICTED: Nicotiana attenuata ER membrane protein complex subunit 2-like (LOC109212339), mRNA %28XM_019375970.1,XP_019231515.1%29;evalue=0.00;cov=861.1775
NbLab360C01	32771704	32776072	-	ID=NbL01g09500.1;Parent=NbL01g09500;RPKM=0.0499;Note=PREDICTED: Nicotiana sylvestris transcription factor GTE11-like (LOC104217157), transcript variant X5, mRNA %28XM_009767315.1,XP_009765617.1%29;evalue=0.00;cov=4.0596
NbLab360C01	32862712	32865903	+	ID=NbL01g09510.1;Parent=NbL01g09510;RPKM=0.5823;Note=PREDICTED: Nicotiana sylvestris uncharacterized LOC104250176 (LOC104250176), mRNA %28XM_009806748.1,XP_009805050.1%29;evalue=0.00;cov=47.3911
NbLab360C01	32868515	32870269	+	ID=NbL01g09520.1;Parent=NbL01g09520;RPKM=0.8378;Note=PREDICTED: Nicotiana attenuata bifunctional phosphatase IMPL2, chloroplastic-like (LOC109214303), mRNA %28XM_019378211.1,XP_019233756.1%29;evalue=0.00;cov=68.1851
NbLab360C01	32929241	32943108	+	ID=NbL01g09530.1;Parent=NbL01g09530;RPKM=3.8803;Note=PREDICTED: Nicotiana tabacum phototropin-2-like (LOC107793292), transcript variant X3, mRNA %28XM_016615622.1,XP_016471108.1%29;evalue=0.00;cov=315.8179
NbLab360C01	32947249	32961640	-	ID=NbL01g09540.1;Parent=NbL01g09540;RPKM=1.6772;Note=PREDICTED: Nicotiana sylvestris zeta-carotene desaturase, chloroplastic/chromoplastic (LOC104239912), mRNA %28XM_009794654.1,XP_009792956.1%29;evalue=0.00;cov=136.5090
NbLab360C01	32969282	32972540	+	ID=NbL01g09550.1;Parent=NbL01g09550;RPKM=0.2536;Note=PREDICTED: Nicotiana sylvestris nudix hydrolase 20, chloroplastic-like (LOC104239911), mRNA %28XM_009794653.1,XP_009792955.1%29;evalue=0.00;cov=20.6422
NbLab360C01	32973909	32980094	-	ID=NbL01g09560.1;Parent=NbL01g09560;RPKM=0.7933;Note=PREDICTED: Nicotiana sylvestris uncharacterized LOC104239909 (LOC104239909), mRNA %28XM_009794650.1,XP_009792952.1%29;evalue=0.00;cov=64.5635
NbLab360C01	33025453	33029152	+	ID=NbL01g09570.1;Parent=NbL01g09570;RPKM=1.4164;Note=PREDICTED: Nicotiana tabacum probable serine/threonine-protein kinase WNK9 (LOC107792709), mRNA %28XM_016614944.1,XP_016470430.1%29;evalue=0.00;cov=115.2846
NbLab360C01	33041687	33050918	-	ID=NbL01g09580.1;Parent=NbL01g09580;RPKM=18.1536;Note=PREDICTED: Nicotiana attenuata uncharacterized LOC109221553 (LOC109221553), mRNA %28XM_019386028.1,XP_019241573.1%29;evalue=0.00;cov=1477.5257
NbLab360C01	33124248	33126996	+	ID=NbL01g09590.1;Parent=NbL01g09590;RPKM=0.6316;Note=PREDICTED: Nicotiana attenuata 40S ribosomal protein S24-1 (LOC109237853), mRNA %28XM_019404244.1,XP_019259789.1%29;evalue=0.00;cov=51.4098
NbLab360C01	33151718	33159336	+	ID=NbL01g09600.1;Parent=NbL01g09600;RPKM=0.6736;Note=PREDICTED: Nicotiana tabacum guanine deaminase-like (LOC107776708), mRNA %28XM_016596626.1,XP_016452112.1%29;evalue=0.00;cov=54.8279
NbLab360C01	33159622	33161882	-	ID=NbL01g09610.1;Parent=NbL01g09610;RPKM=3.1675;Note=PREDICTED: Nicotiana sylvestris uncharacterized LOC104237077 (LOC104237077), mRNA %28XM_009791154.1,XP_009789456.1%29;evalue=0.00;cov=257.8037
NbLab360C01	33168452	33170024	+	ID=NbL01g09620.1;Parent=NbL01g09620;RPKM=5.0347;Note=PREDICTED: Nicotiana tabacum rubredoxin-like (LOC107776709), mRNA %28XM_016596627.1,XP_016452113.1%29;evalue=0.00;cov=409.7771
NbLab360C01	33186672	33195496	+	ID=NbL01g09630.1;Parent=NbL01g09630;RPKM=2.8715;Note=PREDICTED: Nicotiana attenuata cysteine synthase-like (LOC109237848), transcript variant X2, mRNA %28XM_019404238.1,XP_019259783.1%29;evalue=0.00;cov=233.7119
NbLab360C01	33196563	33198344	+	ID=NbL01g09640.1;Parent=NbL01g09640;RPKM=5.4449;Note=PREDICTED: Nicotiana tabacum deoxyuridine 5'-triphosphate nucleotidohydrolase-like (LOC107824833), mRNA %28XM_016651638.1,XP_016507124.1%29;evalue=0.00;cov=443.1586
NbLab360C01	33239871	33263910	+	ID=NbL01g09650.1;Parent=NbL01g09650;RPKM=2.8103;Note=PREDICTED: Nicotiana sylvestris serine/threonine-protein kinase EDR1 (LOC104224358), mRNA %28XM_009775992.1,XP_009774294.1%29;evalue=0.00;cov=228.7292
NbLab360C01	33290294	33291204	-	ID=NbL01g09660.1;Parent=NbL01g09660;RPKM=1.8610;Note=PREDICTED: Nicotiana tabacum uncharacterized N-acetyltransferase p20-like (LOC107805748), mRNA %28XM_016629820.1,XP_016485306.1%29;evalue=0.00;cov=151.4635
NbLab360C01	33297819	33302926	+	ID=NbL01g09670.1;Parent=NbL01g09670;RPKM=0.0939;Note=PREDICTED: Nicotiana tabacum translation initiation factor IF-2-like (LOC107801769), mRNA %28XM_016625156.1,XP_016480642.1%29;evalue=0.00;cov=7.6397
NbLab360C01	33308417	33311507	-	ID=NbL01g09680.1;Parent=NbL01g09680;RPKM=5.8139;Note=PREDICTED: Nicotiana tabacum uncharacterized LOC107801770 (LOC107801770), mRNA %28XM_016625157.1,XP_016480643.1%29;evalue=0.00;cov=473.1898
NbLab360C01	33365922	33369965	-	ID=NbL01g09690.1;Parent=NbL01g09690;RPKM=3.4123;Note=PREDICTED: Nicotiana sylvestris kinesin-like protein KIFC3 (LOC104211483), transcript variant X3, mRNA %28XM_009760544.1,XP_009758846.1%29;evalue=0.00;cov=277.7287
NbLab360C01	33407736	33419035	+	ID=NbL01g09700.1;Parent=NbL01g09700;RPKM=2.2314;Note=PREDICTED: Nicotiana tomentosiformis WD repeat-containing protein 48 (LOC104103489), transcript variant X2, mRNA %28XM_009611403.3,XP_009609698.1%29;evalue=0.00;cov=181.6170
NbLab360C01	33429858	33441250	+	ID=NbL01g09710.1;Parent=NbL01g09710;RPKM=0.3360;Note=PREDICTED: Nicotiana attenuata acyltransferase-like protein At1g54570, chloroplastic (LOC109219600), transcript variant X4, mRNA %28XM_019384066.1,XP_019239611.1%29;evalue=0.00;cov=27.3490
NbLab360C01	33442850	33445369	+	ID=NbL01g09720.1;Parent=NbL01g09720;RPKM=5.1249;Note=PREDICTED: Nicotiana tabacum adhesive plaque matrix protein-like (LOC107831100), mRNA %28XM_016658827.1,XP_016514313.1%29;evalue=0.00;cov=417.1187
NbLab360C01	33490725	33498969	-	ID=NbL01g09730.1;Parent=NbL01g09730;RPKM=4.5596;Note=PREDICTED: Nicotiana sylvestris probable serine/threonine-protein kinase At1g54610 (LOC104244586), transcript variant X3, mRNA %28XM_009800055.1,XP_009798357.1%29;evalue=0.00;cov=371.1079
NbLab360C01	33585327	33599968	+	ID=NbL01g09740.1;Parent=NbL01g09740;RPKM=1.1705;Note=PREDICTED: Nicotiana tabacum protein HASTY 1-like (LOC107830040), transcript variant X1, mRNA %28XM_016657521.1,XP_016513007.1%29;evalue=0.00;cov=95.2700
NbLab360C01	33600713	33602315	+	ID=NbL01g09750.1;Parent=NbL01g09750;RPKM=0.3470;Note=PREDICTED: Nicotiana sylvestris acanthoscurrin-1-like (LOC104231448), mRNA %28XM_009784447.1,XP_009782749.1%29;evalue=0.00;cov=28.2386
NbLab360C01	33603610	33650887	-	ID=NbL01g09760.1;Parent=NbL01g09760;RPKM=1.8889;Note=PREDICTED: Nicotiana attenuata translation initiation factor eIF-2B subunit epsilon (LOC109212663), mRNA %28XM_019376331.1,XP_019231876.1%29;evalue=0.00;cov=153.7400
NbLab360C01	33701779	33703818	+	ID=NbL01g09770.1;Parent=NbL01g09770;RPKM=0.0727;Note=PREDICTED: Nicotiana tabacum uncharacterized LOC107821144 (LOC107821144), mRNA %28XM_016647552.1,XP_016503038.1%29;evalue=0.00;cov=5.9152
NbLab360C01	33723622	33732876	+	ID=NbL01g09780.1;Parent=NbL01g09780;RPKM=1.1236;Note=PREDICTED: Nicotiana sylvestris sodium/hydrogen exchanger 1-like (LOC104211951), transcript variant X2, mRNA %28XM_009761102.1,XP_009759404.1%29;evalue=0.00;cov=91.4532
NbLab360C01	33747877	33757574	-	ID=NbL01g09790.1;Parent=NbL01g09790;RPKM=8.7315;Note=PREDICTED: Nicotiana sylvestris vesicle-associated protein 2-2-like (LOC104211952), transcript variant X2, mRNA %28XM_009761104.1,XP_009759406.1%29;evalue=0.00;cov=710.6576
NbLab360C01	33797932	33806595	-	ID=NbL01g09800.1;Parent=NbL01g09800;RPKM=0.2013;Note=PREDICTED: Nicotiana attenuata transmembrane protein adipocyte-associated 1 homolog (LOC109217275), mRNA %28XM_019381539.1,XP_019237084.1%29;evalue=0.00;cov=16.3869
NbLab360C01	33870040	33885145	+	ID=NbL01g09820.1;Parent=NbL01g09820;RPKM=2.6447;Note=PREDICTED: Nicotiana sylvestris mitochondrial import inner membrane translocase subunit TIM44-2 (LOC104228917), mRNA %28XM_009781469.1,XP_009779771.1%29;evalue=0.00;cov=215.2549
NbLab360C01	33916632	33925750	+	ID=NbL01g09830.1;Parent=NbL01g09830;RPKM=1.1660;Note=PREDICTED: Nicotiana tomentosiformis FRIGIDA-like protein 5 (LOC104108777), transcript variant X2, mRNA %28XM_033659321.1,XP_033515212.1%29;evalue=0.00;cov=94.8993
NbLab360C01	33935123	33940067	+	ID=NbL01g09840.1;Parent=NbL01g09840;RPKM=0.8731;Note=PREDICTED: Nicotiana sylvestris uncharacterized LOC104248655 (LOC104248655), transcript variant X2, mRNA %28XM_009804962.1,XP_009803264.1%29;evalue=0.00;cov=71.0596
NbLab360C01	33969475	33970821	+	ID=NbL01g09850.1;Parent=NbL01g09850;RPKM=0.1825;Note=PREDICTED: Nicotiana tabacum probable leucine-rich repeat receptor-like protein kinase At1g35710 (LOC107769846), mRNA %28XM_016589104.1,XP_016444590.1%29;evalue=0.00;cov=14.8501
NbLab360C01	33972572	33975116	+	ID=NbL01g09860.1;Parent=NbL01g09860;RPKM=0.0477;Note=PREDICTED: Nicotiana tabacum probable leucine-rich repeat receptor-like protein kinase At1g35710 (LOC107769846), mRNA %28XM_016589104.1,XP_016444590.1%29;evalue=0.00;cov=3.8790
NbLab360C01	33989647	33996200	+	ID=NbL01g09870.1;Parent=NbL01g09870;RPKM=0.3402;Note=PREDICTED: Nicotiana attenuata uncharacterized LOC109214383 (LOC109214383), mRNA %28XM_019378294.1,XP_019233839.1%29;evalue=0.00;cov=27.6870
NbLab360C01	34016416	34019210	-	ID=NbL01g09880.1;Parent=NbL01g09880;RPKM=0.7050;Note=PREDICTED: Nicotiana attenuata cyclin-L1-1 (LOC109214389), transcript variant X2, mRNA %28XM_019378303.1,XP_019233848.1%29;evalue=0.00;cov=57.3770
NbLab360C01	34045328	34047075	-	ID=NbL01g09890.1;Parent=NbL01g09890;RPKM=0.0529;Note=PREDICTED: Nicotiana tomentosiformis receptor-like protein Cf-9 (LOC104117369), mRNA %28XM_009628414.3,XP_009626709.1%29;evalue=0.00;cov=4.3028
NbLab360C01	34051803	34059277	-	ID=NbL01g09900.1;Parent=NbL01g09900;RPKM=6.6374;Note=PREDICTED: Nicotiana tabacum 4-hydroxy-tetrahydrodipicolinate reductase 1, chloroplastic-like (LOC107813436), mRNA %28XM_016638711.1,XP_016494197.1%29;evalue=0.00;cov=540.2143
NbLab360C01	34117856	34121094	+	ID=NbL01g09910.1;Parent=NbL01g09910;RPKM=0.3913;Note=PREDICTED: Nicotiana tabacum gibberellin receptor GID1C-like (LOC107776835), transcript variant X2, mRNA %28XM_016596772.1,XP_016452258.1%29;evalue=0.00;cov=31.8467
NbLab360C01	34175480	34182506	+	ID=NbL01g09920.1;Parent=NbL01g09920;RPKM=0.0591;Note=PREDICTED: Nicotiana attenuata lysM domain receptor-like kinase 3 (LOC109216141), transcript variant X4, mRNA %28XM_019380480.1,XP_019236025.1%29;evalue=0.00;cov=4.8103
NbLab360C01	34198114	34210418	-	ID=NbL01g09930.1;Parent=NbL01g09930;RPKM=1.8679;Note=PREDICTED: Nicotiana tomentosiformis autophagy-related protein 18h-like (LOC104119715), transcript variant X1, mRNA %28XM_009631290.3,XP_009629585.1%29;evalue=0.00;cov=152.0272
NbLab360C01	34305258	34315065	-	ID=NbL01g09940.1;Parent=NbL01g09940;RPKM=0.0833;Note=PREDICTED: Nicotiana sylvestris receptor-like cytosolic serine/threonine-protein kinase RBK2 (LOC104212530), transcript variant X1, mRNA %28XM_009761824.1,XP_009760126.1%29;evalue=0.00;cov=6.7838
NbLab360C01	34339855	34346615	+	ID=NbL01g09950.1;Parent=NbL01g09950;RPKM=0.1555;Note=PREDICTED: Nicotiana sylvestris uncharacterized LOC104234130 (LOC104234130), transcript variant X2, mRNA %28XM_009787631.1,XP_009785933.1%29;evalue=0.00;cov=12.6571
NbLab360C01	34357806	34365496	-	ID=NbL01g09960.1;Parent=NbL01g09960;RPKM=0.0670;Note=PREDICTED: Nicotiana tabacum uncharacterized LOC107762771 (LOC107762771), ncRNA %28XR_001642887.1,%29;evalue=0.00;cov=5.4558
NbLab360C01	34414492	34421094	+	ID=NbL01g09970.1;Parent=NbL01g09970;RPKM=3.8945;Note=PREDICTED: Nicotiana attenuata methyltransferase-like protein 16 homolog (LOC109212298), transcript variant X1, mRNA %28XM_019375930.1,XP_019231475.1%29;evalue=0.00;cov=316.9710
NbLab360C01	34421845	34425557	-	ID=NbL01g09980.1;Parent=NbL01g09980;RPKM=0.2641;Note=PREDICTED: Nicotiana sylvestris pentatricopeptide repeat-containing protein At2g21090-like (LOC104236224), mRNA %28XM_009790105.1,XP_009788407.1%29;evalue=0.00;cov=21.4986
NbLab360C01	34426802	34432777	+	ID=NbL01g09990.1;Parent=NbL01g09990;RPKM=2.2953;Note=PREDICTED: Nicotiana tomentosiformis sugar transporter ERD6-like 5 (LOC104088137), transcript variant X3, mRNA %28XM_009592764.3,XP_009591059.1%29;evalue=0.00;cov=186.8115
NbLab360C01	34472330	34483071	+	ID=NbL01g10000.1;Parent=NbL01g10000;RPKM=1.4526;Note=PREDICTED: Nicotiana tabacum sugar transporter ERD6-like 5 (LOC107804254), transcript variant X2, mRNA %28XM_016628114.1,XP_016483600.1%29;evalue=0.00;cov=118.2297
NbLab360C01	34483180	34489040	+	ID=NbL01g10010.1;Parent=NbL01g10010;RPKM=1.7867;Note=PREDICTED: Nicotiana sylvestris uncharacterized LOC104236222 (LOC104236222), mRNA %28XM_009790101.1,XP_009788403.1%29;evalue=0.00;cov=145.4161
NbLab360C01	34533497	34541420	+	ID=NbL01g10020.1;Parent=NbL01g10020;RPKM=19.1525;Note=PREDICTED: Nicotiana attenuata tryptophan synthase alpha chain-like (LOC109236920), mRNA %28XM_019403156.1,XP_019258701.1%29;evalue=0.00;cov=1558.8219
NbLab360C01	34658702	34662149	+	ID=NbL01g10030.1;Parent=NbL01g10030;RPKM=1.4409;Note=PREDICTED: Nicotiana sylvestris broad-range acid phosphatase DET1-like (LOC104210717), mRNA %28XM_009759678.1,XP_009757980.1%29;evalue=0.00;cov=117.2723
NbLab360C01	34696780	34698768	+	ID=NbL01g10040.1;Parent=NbL01g10040;RPKM=1.3619;Note=PREDICTED: Nicotiana tabacum phosphoglycerate mutase-like protein AT74H (LOC107763996), mRNA %28XM_016582519.1,XP_016438005.1%29;evalue=0.00;cov=110.8448
NbLab360C01	34706544	34709537	-	ID=NbL01g10060.1;Parent=NbL01g10060;RPKM=0.2535;Note=PREDICTED: Nicotiana tabacum probable LRR receptor-like serine/threonine-protein kinase At4g36180 (LOC107777760), mRNA %28XM_016597889.1,XP_016453375.1%29;evalue=0.00;cov=20.6303
NbLab360C01	34715901	34720163	+	ID=NbL01g10070.1;Parent=NbL01g10070;RPKM=6.7807;Note=PREDICTED: Nicotiana tabacum uncharacterized LOC107832749 (LOC107832749), mRNA %28XM_016660622.1,XP_016516108.1%29;evalue=0.00;cov=551.8814
NbLab360C01	34720369	34733426	-	ID=NbL01g10080.1;Parent=NbL01g10080;RPKM=6.3751;Note=PREDICTED: Nicotiana sylvestris glutathione synthetase, chloroplastic (LOC104223795), mRNA %28XM_009775301.1,XP_009773603.1%29;evalue=0.00;cov=518.8675
NbLab360C01	34754749	34759855	-	ID=NbL01g10090.1;Parent=NbL01g10090;RPKM=0.2761;cov=22.4703
NbLab360C01	34765550	34766589	-	ID=NbL01g10100.1;Parent=NbL01g10100;RPKM=0.7230;Note=PREDICTED: Nicotiana sylvestris uncharacterized LOC104223793 (LOC104223793), mRNA %28XM_009775297.1,XP_009773599.1%29;evalue=0.00;cov=58.8422
NbLab360C01	34768166	34776932	-	ID=NbL01g10110.1;Parent=NbL01g10110;RPKM=1.3349;Note=PREDICTED: Nicotiana attenuata 39S ribosomal protein L45, mitochondrial (LOC109221209), mRNA %28XM_019385674.1,XP_019241219.1%29;evalue=0.00;cov=108.6508
NbLab360C01	34786857	34791831	-	ID=NbL01g10120.1;Parent=NbL01g10120;RPKM=0.1145;Note=PREDICTED: Nicotiana attenuata GDSL esterase/lipase At1g54790 (LOC109210974), mRNA %28XM_019374457.1,XP_019230002.1%29;evalue=0.00;cov=9.3211
NbLab360C01	34804381	34810540	-	ID=NbL01g10130.1;Parent=NbL01g10130;RPKM=0.2767;Note=PREDICTED: Nicotiana attenuata kinesin-like protein KIN-1 (LOC109210977), mRNA %28XM_019374460.1,XP_019230005.1%29;evalue=0.00;cov=22.5198
NbLab360C01	34833680	34850554	+	ID=NbL01g10140.1;Parent=NbL01g10140;RPKM=6.6142;Note=PREDICTED: Nicotiana tabacum branched-chain-amino-acid aminotransferase-like protein 1 (LOC107768791), mRNA %28XM_016587943.1,XP_016443429.1%29;evalue=0.00;cov=538.3312
NbLab360C01	34855740	34864876	-	ID=NbL01g10150.1;Parent=NbL01g10150;RPKM=1.0481;Note=PREDICTED: Nicotiana tabacum aspartic proteinase-like protein 2 (LOC107820782), mRNA %28XM_016647126.1,XP_016502612.1%29;evalue=0.00;cov=85.3022
NbLab360C01	34904773	34909471	+	ID=NbL01g10160.1;Parent=NbL01g10160;RPKM=0.7245;Note=PREDICTED: Nicotiana tabacum uncharacterized LOC107820783 (LOC107820783), ncRNA %28XR_001655987.1,%29;evalue=0.00;cov=58.9676
NbLab360C01	35022447	35024235	+	ID=NbL01g10180.1;Parent=NbL01g10180;RPKM=0.2416;Note=PREDICTED: Nicotiana attenuata transcription factor bHLH94-like (LOC109236919), mRNA %28XM_019403155.1,XP_019258700.1%29;evalue=0.00;cov=19.6608
NbLab360C01	35122900	35125172	+	ID=NbL01g10190.1;Parent=NbL01g10190;RPKM=1.8524;Note=PREDICTED: Nicotiana sylvestris E3 ubiquitin-protein ligase ATL31-like (LOC104214130), mRNA %28XM_009763762.1,XP_009762064.1%29;evalue=0.00;cov=150.7636
NbLab360C01	35191395	35195666	-	ID=NbL01g10200.1;Parent=NbL01g10200;RPKM=2.2403;Note=PREDICTED: Nicotiana tabacum serine/threonine-protein kinase CDL1-like (LOC107779645), mRNA %28XM_016600102.1,XP_016455588.1%29;evalue=0.00;cov=182.3416
NbLab360C01	35269656	35275605	+	ID=NbL01g10210.1;Parent=NbL01g10210;RPKM=0.0160;Note=PREDICTED: Nicotiana attenuata probable E3 ubiquitin-protein ligase LUL4 (LOC109209361), mRNA %28XM_019372619.1,XP_019228164.1%29;evalue=0.00;cov=1.3060
NbLab360C01	35329553	35332558	+	ID=NbL01g10220.1;Parent=NbL01g10220;RPKM=10.8162;Note=PREDICTED: Nicotiana attenuata heavy metal-associated isoprenylated plant protein 34 (LOC109209360), mRNA %28XM_019372618.1,XP_019228163.1%29;evalue=0.00;cov=880.3295
NbLab360C01	35370106	35373905	-	ID=NbL01g10230.1;Parent=NbL01g10230;RPKM=11.8372;Note=PREDICTED: Nicotiana attenuata signal peptidase complex subunit 3B-like (LOC109209359), mRNA %28XM_019372617.1,XP_019228162.1%29;evalue=0.00;cov=963.4275
NbLab360C01	35407616	35412157	+	ID=NbL01g10250.1;Parent=NbL01g10250;RPKM=3.0392;Note=PREDICTED: Nicotiana attenuata alpha-crystallin domain-containing protein 22.3-like (LOC109209357), mRNA %28XM_019372615.1,XP_019228160.1%29;evalue=0.00;cov=247.3645
NbLab360C01	35415139	35417753	+	ID=NbL01g10260.1;Parent=NbL01g10260;RPKM=0.8235;Note=PREDICTED: Nicotiana attenuata coleoptile phototropism protein 1-like (LOC109209356), mRNA %28XM_019372613.1,XP_019228158.1%29;evalue=0.00;cov=67.0280
NbLab360C01	35454353	35458328	+	ID=NbL01g10270.1;Parent=NbL01g10270;RPKM=1.4636;Note=PREDICTED: Nicotiana tabacum uncharacterized LOC107815396 (LOC107815396), mRNA %28XM_016640967.1,XP_016496453.1%29;evalue=0.00;cov=119.1200
NbLab360C01	35458928	35464636	+	ID=NbL01g10280.1;Parent=NbL01g10280;RPKM=5.5536;Note=Nicotiana sylvestris mevalonate kinase-like (LOC104220250), mRNA KC871597.1 Nicotiana sylvestris mevalonate kinase mRNA, complete cds %28NM_001302575.1,NP_001289504.1%29;evalue=0.00;cov=452.0078
NbLab360C01	35464645	35466917	-	ID=NbL01g10290.1;Parent=NbL01g10290;RPKM=17.2517;Note=PREDICTED: Nicotiana sylvestris glucose and ribitol dehydrogenase homolog 1 (LOC104220248), mRNA %28XM_009771079.1,XP_009769381.1%29;evalue=0.00;cov=1404.1170
NbLab360C01	35485668	35486433	-	ID=NbL01g10300.1;Parent=NbL01g10300;RPKM=0.4462;cov=36.3192
NbLab360C01	35596182	35606261	+	ID=NbL01g10310.1;Parent=NbL01g10310;RPKM=5.4355;Note=PREDICTED: Nicotiana sylvestris putative uncharacterized protein DDB_G0282133 (LOC104238933), transcript variant X1, mRNA %28XM_009793449.1,XP_009791751.1%29;evalue=0.00;cov=442.3993
NbLab360C01	35678789	35686208	+	ID=NbL01g10330.1;Parent=NbL01g10330;RPKM=22.1311;Note=PREDICTED: Nicotiana tabacum serine--tRNA ligase-like (LOC107798294), mRNA %28XM_016621263.1,XP_016476749.1%29;evalue=0.00;cov=1801.2526
NbLab360C01	35697835	35702338	-	ID=NbL01g10340.1;Parent=NbL01g10340;RPKM=10.8398;Note=PREDICTED: Nicotiana attenuata protein YIPF1 homolog (LOC109225290), mRNA %28XM_019389906.1,XP_019245451.1%29;evalue=0.00;cov=882.2497
NbLab360C01	35711992	35717199	-	ID=NbL01g10350.1;Parent=NbL01g10350;RPKM=8.1797;Note=PREDICTED: Nicotiana tomentosiformis peroxisomal adenine nucleotide carrier 1 (LOC104116529), mRNA %28XM_009627405.3,XP_009625700.1%29;evalue=0.00;cov=665.7490
NbLab360C01	35760752	35762254	+	ID=NbL01g10360.1;Parent=NbL01g10360;RPKM=0.0234;Note=PREDICTED: Nicotiana sylvestris uncharacterized LOC104229319 (LOC104229319), transcript variant X2, mRNA %28XM_009781944.1,XP_009780246.1%29;evalue=0.00;cov=1.9024
NbLab360C01	35776402	35788092	+	ID=NbL01g10370.1;Parent=NbL01g10370;RPKM=12.0720;Note=PREDICTED: Nicotiana tabacum mitochondrial Rho GTPase 1-like (LOC107816271), transcript variant X3, mRNA %28XM_016641972.1,XP_016497458.1%29;evalue=0.00;cov=982.5373
NbLab360C01	35826536	35828734	-	ID=NbL01g10380.1;Parent=NbL01g10380;RPKM=3.0839;Note=PREDICTED: Nicotiana tabacum cyclin-P3-1-like (LOC107818644), transcript variant X4, mRNA %28XM_016644686.1,XP_016500172.1%29;evalue=0.00;cov=250.9994
NbLab360C01	35848038	35852970	-	ID=NbL01g10390.1;Parent=NbL01g10390;RPKM=4.2474;Note=PREDICTED: Nicotiana attenuata probable pectinesterase/pectinesterase inhibitor 25 (LOC109206310), mRNA %28XM_019369126.1,XP_019224671.1%29;evalue=0.00;cov=345.6935
NbLab360C01	35979498	35982264	-	ID=NbL01g10400.1;Parent=NbL01g10400;RPKM=0.0495;Note=PREDICTED: Nicotiana tabacum uncharacterized LOC107801208 (LOC107801208), mRNA %28XM_016624489.1,XP_016479975.1%29;evalue=0.00;cov=4.0323
NbLab360C01	36012501	36013567	+	ID=NbL01g10420.1;Parent=NbL01g10420;RPKM=0.3732;Note=PREDICTED: Nicotiana attenuata putative UDP-glucuronate:xylan alpha-glucuronosyltransferase 4 (LOC109206304), mRNA %28XM_019369121.1,XP_019224666.1%29;evalue=0.00;cov=30.3786
NbLab360C01	36020331	36021179	-	ID=NbL01g10430.1;Parent=NbL01g10430;RPKM=0.0291;Note=PREDICTED: Nicotiana attenuata mitogen-activated protein kinase kinase kinase NPK1-like (LOC109206308), mRNA %28XM_019369125.1,XP_019224670.1%29;evalue=0.00;cov=2.3716
NbLab360C01	36024306	36029373	-	ID=NbL01g10440.1;Parent=NbL01g10440;RPKM=0.6127;Note=PREDICTED: Nicotiana tabacum kinesin-like protein KIFC3 (LOC107769024), mRNA %28XM_016588202.1,XP_016443688.1%29;evalue=0.00;cov=49.8642
NbLab360C01	36042942	36048009	+	ID=NbL01g10450.1;Parent=NbL01g10450;RPKM=15.1419;Note=PREDICTED: Nicotiana sylvestris uncharacterized LOC104217371 (LOC104217371), mRNA %28XM_009767606.1,XP_009765908.1%29;evalue=0.00;cov=1232.4023
NbLab360C01	36048017	36061426	-	ID=NbL01g10460.1;Parent=NbL01g10460;RPKM=0.0470;Note=PREDICTED: Nicotiana tabacum pentatricopeptide repeat-containing protein At3g05340-like (LOC107799140), mRNA %28XM_016622222.1,XP_016477708.1%29;evalue=0.00;cov=3.8287
NbLab360C01	36062599	36077016	-	ID=NbL01g10470.1;Parent=NbL01g10470;RPKM=0.1606;Note=PREDICTED: Nicotiana sylvestris GDSL esterase/lipase At5g03980-like (LOC104217369), transcript variant X1, mRNA %28XM_009767602.1,XP_009765904.1%29;evalue=0.00;cov=13.0700
NbLab360C01	36092479	36104554	-	ID=NbL01g10480.1;Parent=NbL01g10480;RPKM=1.9152;Note=PREDICTED: Nicotiana attenuata mannosylglycoprotein endo-beta-mannosidase (LOC109209905), transcript variant X1, mRNA %28XM_019373265.1,XP_019228810.1%29;evalue=0.00;cov=155.8773
NbLab360C01	36176363	36177616	-	ID=NbL01g10490.1;Parent=NbL01g10490;RPKM=0.1211;Note=PREDICTED: Nicotiana attenuata uncharacterized LOC109220896 (LOC109220896), mRNA %28XM_019385367.1,XP_019240912.1%29;evalue=0.00;cov=9.8599
NbLab360C01	36270626	36282461	+	ID=NbL01g10500.1;Parent=NbL01g10500;RPKM=9.6625;Note=PREDICTED: Nicotiana sylvestris long chain acyl-CoA synthetase 6, peroxisomal (LOC104218975), transcript variant X2, mRNA %28XM_009769605.1,XP_009767907.1%29;evalue=0.00;cov=786.4277
NbLab360C01	36283530	36296443	-	ID=NbL01g10510.1;Parent=NbL01g10510;RPKM=0.0956;Note=PREDICTED: Nicotiana attenuata probable Xaa-Pro aminopeptidase P (LOC109242897), mRNA %28XM_019409774.1,XP_019265319.1%29;evalue=0.00;cov=7.7847
NbLab360C01	36301820	36306715	+	ID=NbL01g10520.1;Parent=NbL01g10520;RPKM=8.5276;Note=PREDICTED: Nicotiana attenuata protein AUXIN RESPONSE 4 (LOC109242898), mRNA %28XM_019409775.1,XP_019265320.1%29;evalue=0.00;cov=694.0606
NbLab360C01	36377198	36379683	-	ID=NbL01g10530.1;Parent=NbL01g10530;RPKM=1.5313;cov=124.6340
NbLab360C01	36460923	36468585	+	ID=NbL01g10540.1;Parent=NbL01g10540;RPKM=7.9806;Note=PREDICTED: Nicotiana attenuata probable linoleate 9S-lipoxygenase 5 (LOC109211630), mRNA %28XM_019375180.1,XP_019230725.1%29;evalue=0.00;cov=649.5443
NbLab360C01	36471050	36475238	+	ID=NbL01g10550.1;Parent=NbL01g10550;RPKM=1.1596;Note=PREDICTED: Nicotiana attenuata probable linoleate 9S-lipoxygenase 5 (LOC109211631), mRNA %28XM_019375181.1,XP_019230726.1%29;evalue=0.00;cov=94.3836
NbLab360C01	36565656	36579453	+	ID=NbL01g10580.1;Parent=NbL01g10580;RPKM=0.3433;Note=PREDICTED: Nicotiana attenuata DNA polymerase zeta catalytic subunit (LOC109211628), mRNA %28XM_019375178.1,XP_019230723.1%29;evalue=0.00;cov=27.9431
NbLab360C01	36590294	36596797	+	ID=NbL01g10590.1;Parent=NbL01g10590;RPKM=1.6236;Note=PREDICTED: Nicotiana tabacum uncharacterized LOC107768023 (LOC107768023), mRNA %28XM_016587127.1,XP_016442613.1%29;evalue=0.00;cov=132.1458
NbLab360C01	36673941	36676878	-	ID=NbL01g10600.1;Parent=NbL01g10600;RPKM=1.3243;Note=PREDICTED: Nicotiana sylvestris microtubule-binding protein TANGLED (LOC104239085), mRNA %28XM_009793613.1,XP_009791915.1%29;evalue=0.00;cov=107.7844
NbLab360C01	36709405	36724254	-	ID=NbL01g10610.1;Parent=NbL01g10610;RPKM=7.2735;Note=PREDICTED: Nicotiana tabacum sucrose nonfermenting 4-like protein (LOC107799966), mRNA %28XM_016623110.1,XP_016478596.1%29;evalue=0.00;cov=591.9873
NbLab360C01	36811722	36820049	-	ID=NbL01g10620.1;Parent=NbL01g10620;RPKM=0.8682;Note=PREDICTED: Nicotiana attenuata cullin-1-like (LOC109218719), mRNA %28XM_019383121.1,XP_019238666.1%29;evalue=0.00;cov=70.6638
NbLab360C01	36824248	36847774	-	ID=NbL01g10630.1;Parent=NbL01g10630;RPKM=3.2755;Note=PREDICTED: Nicotiana tabacum protein MICRORCHIDIA 6 (LOC107799965), transcript variant X2, mRNA %28XM_016623108.1,XP_016478594.1%29;evalue=0.00;cov=266.5923
NbLab360C01	36904866	36908841	+	ID=NbL01g10640.1;Parent=NbL01g10640;RPKM=0.0514;Note=PREDICTED: Nicotiana tabacum cyclin-H1-1-like (LOC107784183), transcript variant X1, mRNA %28XM_016605267.1,XP_016460753.1%29;evalue=0.00;cov=4.1812
NbLab360C01	37035110	37039332	+	ID=NbL01g10670.1;Parent=NbL01g10670;RPKM=1.0400;Note=PREDICTED: Nicotiana tabacum protein indeterminate-domain 2-like (LOC107796355), mRNA %28XM_016619112.1,XP_016474598.1%29;evalue=0.00;cov=84.6455
NbLab360C01	37109573	37121513	+	ID=NbL01g10680.1;Parent=NbL01g10680;RPKM=8.8134;Note=PREDICTED: Nicotiana sylvestris acyl-CoA-binding domain-containing protein 4 (LOC104238460), mRNA %28XM_009792816.1,XP_009791118.1%29;evalue=0.00;cov=717.3227
NbLab360C01	37141585	37148407	+	ID=NbL01g10690.1;Parent=NbL01g10690;RPKM=2.7684;Note=PREDICTED: Nicotiana tabacum uncharacterized LOC107761656 (LOC107761656), mRNA %28XM_016579902.1,XP_016435388.1%29;evalue=0.00;cov=225.3174
NbLab360C01	37164195	37165569	+	ID=NbL01g10700.1;Parent=NbL01g10700;RPKM=7.6589;Note=PREDICTED: Nicotiana attenuata protein SRC2-like (LOC109217403), mRNA %28XM_019381642.1,XP_019237187.1%29;evalue=0.00;cov=623.3571
NbLab360C01	37196606	37198341	-	ID=NbL01g10710.1;Parent=NbL01g10710;RPKM=1.7570;Note=PREDICTED: Nicotiana attenuata protein SRC2-like (LOC109240403), mRNA %28XM_019407036.1,XP_019262581.1%29;evalue=0.00;cov=143.0016
NbLab360C01	37236087	37243121	+	ID=NbL01g10720.1;Parent=NbL01g10720;RPKM=19.7717;Note=PREDICTED: Nicotiana attenuata autophagy-related protein 18a-like (LOC109219007), mRNA %28XM_019383431.1,XP_019238976.1%29;evalue=0.00;cov=1609.2230
NbLab360C01	37263317	37264317	-	ID=NbL01g10730.1;Parent=NbL01g10730;RPKM=4.7739;Note=PREDICTED: Nicotiana tabacum histone H2A.1 (LOC107761301), mRNA %28XM_016579528.1,XP_016435014.1%29;evalue=0.00;cov=388.5507
NbLab360C01	37273918	37289067	+	ID=NbL01g10740.1;Parent=NbL01g10740;RPKM=0.5230;Note=PREDICTED: Nicotiana attenuata ATP-dependent DNA helicase Q-like SIM (LOC109219154), transcript variant X2, mRNA %28XM_019383674.1,XP_019239219.1%29;evalue=0.00;cov=42.5709
NbLab360C01	37289589	37291106	+	ID=NbL01g10750.1;Parent=NbL01g10750;RPKM=0.1066;Note=PREDICTED: Nicotiana sylvestris uncharacterized LOC104227666 (LOC104227666), transcript variant X2, misc_RNA %28XR_711166.1,%29;evalue=0.00;cov=8.6740
NbLab360C01	37341699	37343296	-	ID=NbL01g10760.1;Parent=NbL01g10760;RPKM=3.9100;Note=PREDICTED: Nicotiana attenuata rapid alkalinization factor (LOC109244242), mRNA %28XM_019411297.1,XP_019266842.1%29;evalue=0.00;cov=318.2343
NbLab360C01	37377119	37384369	-	ID=NbL01g10770.1;Parent=NbL01g10770;RPKM=0.1855;Note=PREDICTED: Nicotiana attenuata pentatricopeptide repeat-containing protein At5g14770, mitochondrial-like (LOC109244241), mRNA %28XM_019411296.1,XP_019266841.1%29;evalue=0.00;cov=15.0969
NbLab360C01	37397482	37399909	-	ID=NbL01g10780.1;Parent=NbL01g10780;RPKM=7.9034;Note=PREDICTED: Nicotiana attenuata glutathione S-transferase U7-like (LOC109220969), mRNA %28XM_019385437.1,XP_019240982.1%29;evalue=0.00;cov=643.2591
NbLab360C01	37421951	37424004	-	ID=NbL01g10790.1;Parent=NbL01g10790;RPKM=3.8216;Note=PREDICTED: Nicotiana tabacum heavy metal-associated isoprenylated plant protein 3-like (LOC107785463), mRNA %28XM_016606778.1,XP_016462264.1%29;evalue=0.00;cov=311.0423
NbLab360C01	37455802	37457432	-	ID=NbL01g10800.1;Parent=NbL01g10800;RPKM=0.0171;Note=PREDICTED: Nicotiana sylvestris respiratory burst oxidase homolog protein B (LOC104227658), mRNA %28XM_009779940.1,XP_009778242.1%29;evalue=0.00;cov=1.3891
NbLab360C01	37457550	37458691	-	ID=NbL01g10810.1;Parent=NbL01g10810;RPKM=0.0218;Note=PREDICTED: Nicotiana tabacum respiratory burst oxidase homolog protein B (LOC107785464), transcript variant X3, mRNA %28XM_016606781.1,XP_016462267.1%29;evalue=0.00;cov=1.7778
NbLab360C01	37498234	37501096	-	ID=NbL01g10820.1;Parent=NbL01g10820;RPKM=18.9103;Note=Nicotiana tabacum probable xyloglucan endotransglucosylase/hydrolase protein (LOC107785465), mRNA D86730.1 Nicotiana tabacum mRNA for endoxyloglucan transferase related protein, complete cds %28NM_001325402.1,NP_001312331.1%29;evalue=0.00;cov=1539.1066
NbLab360C01	37648275	37651789	+	ID=NbL01g10830.1;Parent=NbL01g10830;RPKM=0.6317;Note=PREDICTED: Nicotiana sylvestris formin-like protein 11 (LOC104218226), mRNA %28XM_009768671.1,XP_009766973.1%29;evalue=0.00;cov=51.4116
NbLab360C01	37680856	37684214	+	ID=NbL01g10840.1;Parent=NbL01g10840;RPKM=0.9991;Note=PREDICTED: Nicotiana tomentosiformis mediator of RNA polymerase II transcription subunit 37a-like (LOC104113775), mRNA %28XM_009624060.3,XP_009622355.1%29;evalue=0.00;cov=81.3143
NbLab360C01	37685792	37688010	-	ID=NbL01g10850.1;Parent=NbL01g10850;RPKM=108.0241;Note=PREDICTED: Nicotiana attenuata 40S ribosomal protein S10-1-like (LOC109208806), mRNA %28XM_019371961.1,XP_019227506.1%29;evalue=0.00;cov=8792.0817
NbLab360C01	37703508	37706145	+	ID=NbL01g10860.1;Parent=NbL01g10860;RPKM=17.9287;Note=PREDICTED: Nicotiana sylvestris REF/SRPP-like protein At3g05500 (LOC104226591), mRNA %28XM_009778622.1,XP_009776924.1%29;evalue=0.00;cov=1459.2207
NbLab360C01	37756916	37763510	+	ID=NbL01g10880.1;Parent=NbL01g10880;RPKM=31.1206;Note=PREDICTED: Nicotiana sylvestris ATP-dependent Clp protease proteolytic subunit-related protein 3, chloroplastic (LOC104231207), mRNA %28XM_009784158.1,XP_009782460.1%29;evalue=0.00;cov=2532.9026
NbLab360C01	37766989	37791995	+	ID=NbL01g10890.1;Parent=NbL01g10890;RPKM=1.8709;Note=PREDICTED: Nicotiana attenuata uncharacterized LOC109219461 (LOC109219461), transcript variant X3, mRNA %28XM_019384005.1,XP_019239550.1%29;evalue=0.00;cov=152.2712
NbLab360C01	37793979	37797147	+	ID=NbL01g10900.1;Parent=NbL01g10900;RPKM=7.4277;Note=PREDICTED: Nicotiana tomentosiformis tafazzin (LOC104091114), mRNA %28XM_009596388.3,XP_009594683.1%29;evalue=0.00;cov=604.5388
NbLab360C01	37804441	37812194	+	ID=NbL01g10910.1;Parent=NbL01g10910;RPKM=14.3348;Note=PREDICTED: Nicotiana tabacum F-actin-capping protein subunit alpha-like (LOC107827586), transcript variant X1, mRNA %28XM_016654749.1,XP_016510235.1%29;evalue=0.00;cov=1166.7135
NbLab360C01	37822765	37824841	+	ID=NbL01g10920.1;Parent=NbL01g10920;RPKM=2.8704;cov=233.6224
NbLab360C01	37837667	37843760	+	ID=NbL01g10930.1;Parent=NbL01g10930;RPKM=6.2387;Note=PREDICTED: Nicotiana tabacum probable U6 snRNA-associated Sm-like protein LSm4 (LOC107827588), transcript variant X2, mRNA %28XM_016654755.1,XP_016510241.1%29;evalue=0.00;cov=507.7699
NbLab360C01	37844277	37847427	+	ID=NbL01g10940.1;Parent=NbL01g10940;RPKM=0.8247;Note=PREDICTED: Nicotiana tabacum heparan-alpha-glucosaminide N-acetyltransferase-like (LOC107827587), transcript variant X1, mRNA %28XM_016654752.1,XP_016510238.1%29;evalue=0.00;cov=67.1211
NbLab360C01	37871255	37875883	+	ID=NbL01g10950.1;Parent=NbL01g10950;RPKM=15.8053;Note=PREDICTED: Nicotiana tabacum 26S protease regulatory subunit 6A homolog (LOC107827589), mRNA %28XM_016654756.1,XP_016510242.1%29;evalue=0.00;cov=1286.3955
NbLab360C01	37958223	37961028	+	ID=NbL01g10960.1;Parent=NbL01g10960;RPKM=67.4333;Note=PREDICTED: Nicotiana tomentosiformis translationally-controlled tumor protein homolog (LOC104101508), mRNA %28XM_009608965.3,XP_009607260.1%29;evalue=0.00;cov=5488.3975
NbLab360C01	38010931	38020376	+	ID=NbL01g10970.1;Parent=NbL01g10970;RPKM=0.0194;Note=PREDICTED: Nicotiana attenuata uncharacterized LOC109220748 (LOC109220748), transcript variant X1, mRNA %28XM_019385214.1,XP_019240759.1%29;evalue=0.00;cov=1.5781
NbLab360C01	38028004	38037186	-	ID=NbL01g10980.1;Parent=NbL01g10980;RPKM=21.0081;Note=PREDICTED: Nicotiana sylvestris serine/arginine-rich splicing factor SR30 (LOC104222106), transcript variant X4, mRNA %28XM_009773292.1,XP_009771594.1%29;evalue=0.00;cov=1709.8463
NbLab360C01	38103271	38105633	-	ID=NbL01g10990.1;Parent=NbL01g10990;RPKM=16.6155;Note=PREDICTED: Nicotiana sylvestris 60S ribosomal protein L22-3-like (LOC104249688), mRNA %28XM_009806164.1,XP_009804466.1%29;evalue=0.00;cov=1352.3348
NbLab360C01	38237016	38239764	+	ID=NbL01g11000.1;Parent=NbL01g11000;RPKM=156.6021;Note=PREDICTED: Nicotiana tabacum auxin-repressed 12.5 kDa protein-like (LOC107794567), mRNA %28XM_016617059.1,XP_016472545.1%29;evalue=0.00;cov=12745.8449
NbLab360C01	38316639	38320517	-	ID=NbL01g11010.1;Parent=NbL01g11010;RPKM=2.8680;Note=PREDICTED: Nicotiana sylvestris serine/threonine-protein phosphatase PP1 isozyme 9-like (LOC104238107), mRNA %28XM_009792385.1,XP_009790687.1%29;evalue=0.00;cov=233.4261
NbLab360C01	38399080	38409059	-	ID=NbL01g11020.1;Parent=NbL01g11020;RPKM=2.1147;Note=PREDICTED: Nicotiana tabacum bidirectional sugar transporter SWEET16-like (LOC107808510), mRNA %28XM_016633038.1,XP_016488524.1%29;evalue=0.00;cov=172.1157
NbLab360C01	38443677	38445264	-	ID=NbL01g11030.1;Parent=NbL01g11030;RPKM=0.0202;cov=1.6477
NbLab360C01	38501660	38504328	-	ID=NbL01g11040.1;Parent=NbL01g11040;RPKM=0.7849;Note=PREDICTED: Nicotiana attenuata bidirectional sugar transporter SWEET16-like (LOC109223690), mRNA %28XM_019388090.1,XP_019243635.1%29;evalue=0.00;cov=63.8810
NbLab360C01	38570356	38574283	-	ID=NbL01g11050.1;Parent=NbL01g11050;RPKM=0.1908;Note=PREDICTED: Nicotiana attenuata ribosomal RNA processing protein 36 homolog (LOC109223699), transcript variant X2, mRNA %28XM_019388109.1,XP_019243654.1%29;evalue=0.00;cov=15.5311
NbLab360C01	38615002	38624411	+	ID=NbL01g11060.1;Parent=NbL01g11060;RPKM=0.1097;Note=PREDICTED: Nicotiana tabacum malignant T-cell-amplified sequence 1 homolog (LOC107759207), mRNA %28XM_016577088.1,XP_016432574.1%29;evalue=0.00;cov=8.9307
NbLab360C01	38648275	38652446	+	ID=NbL01g11070.1;Parent=NbL01g11070;RPKM=63.5952;Note=PREDICTED: Nicotiana attenuata 60S ribosomal protein L18-2-like (LOC109223709), mRNA %28XM_019388122.1,XP_019243667.1%29;evalue=0.00;cov=5176.0167
NbLab360C01	38666695	38670500	-	ID=NbL01g11080.1;Parent=NbL01g11080;RPKM=18.6478;Note=PREDICTED: Nicotiana tabacum bifunctional epoxide hydrolase 2-like (LOC107759209), mRNA %28XM_016577091.1,XP_016432577.1%29;evalue=0.00;cov=1517.7484
NbLab360C01	38689381	38690703	-	ID=NbL01g11090.1;Parent=NbL01g11090;RPKM=0.0325;Note=PREDICTED: Nicotiana attenuata uncharacterized LOC109240520 (LOC109240520), mRNA %28XM_019407176.1,XP_019262721.1%29;evalue=0.00;cov=2.6434
NbLab360C01	38702383	38705128	-	ID=NbL01g11100.1;Parent=NbL01g11100;RPKM=13.3346;Note=PREDICTED: Nicotiana sylvestris splicing regulatory glutamine/lysine-rich protein 1 (LOC104236324), transcript variant X1, mRNA %28XM_009790229.1,XP_009788531.1%29;evalue=0.00;cov=1085.3052
NbLab360C01	38720343	38723960	-	ID=NbL01g11110.1;Parent=NbL01g11110;RPKM=14.4626;Note=PREDICTED: Nicotiana sylvestris pectinesterase-like (LOC104214360), mRNA %28XM_009764015.1,XP_009762317.1%29;evalue=0.00;cov=1177.1122
NbLab360C01	38727268	38728352	-	ID=NbL01g11120.1;Parent=NbL01g11120;RPKM=0.0186;Note=PREDICTED: Nicotiana attenuata probable pectinesterase/pectinesterase inhibitor 20 (LOC109240655), mRNA %28XM_019407323.1,XP_019262868.1%29;evalue=0.00;cov=1.5138
NbLab360C01	38784004	38790340	-	ID=NbL01g11130.1;Parent=NbL01g11130;RPKM=0.3100;Note=PREDICTED: Nicotiana attenuata F-box/LRR-repeat protein 3 (LOC109220316), mRNA %28XM_019384779.1,XP_019240324.1%29;evalue=0.00;cov=25.2342
NbLab360C01	38802337	38808658	-	ID=NbL01g11140.1;Parent=NbL01g11140;RPKM=1.4503;Note=PREDICTED: Nicotiana tabacum glycine-rich domain-containing protein 2 (LOC107804036), mRNA %28XM_016627848.1,XP_016483334.1%29;evalue=0.00;cov=118.0427
NbLab360C01	38905897	38908857	-	ID=NbL01g11150.1;Parent=NbL01g11150;RPKM=2.6991;Note=PREDICTED: Nicotiana tabacum F-box protein PP2-B15-like (LOC107804032), mRNA %28XM_016627844.1,XP_016483330.1%29;evalue=0.00;cov=219.6808
NbLab360C01	38936307	38938078	-	ID=NbL01g11160.1;Parent=NbL01g11160;RPKM=4.7399;Note=PREDICTED: Nicotiana attenuata F-box protein PP2-B15-like (LOC109233866), mRNA %28XM_019399720.1,XP_019255265.1%29;evalue=0.00;cov=385.7767
NbLab360C01	38945484	38946840	-	ID=NbL01g11170.1;Parent=NbL01g11170;RPKM=0.6627;Note=PREDICTED: Nicotiana sylvestris F-box protein PP2-B15-like (LOC104242457), mRNA %28XM_009797510.1,XP_009795812.1%29;evalue=0.00;cov=53.9371
NbLab360C01	38958456	38968591	+	ID=NbL01g11180.1;Parent=NbL01g11180;RPKM=0.3288;Note=PREDICTED: Nicotiana sylvestris phospholipase D p1-like (LOC104237781), transcript variant X2, mRNA %28XM_009792002.1,XP_009790304.1%29;evalue=0.00;cov=26.7573
NbLab360C01	38968963	38970563	+	ID=NbL01g11190.1;Parent=NbL01g11190;RPKM=9.9850;Note=PREDICTED: Nicotiana tabacum deoxyuridine 5'-triphosphate nucleotidohydrolase (LOC107824504), mRNA %28XM_016651279.1,XP_016506765.1%29;evalue=0.00;cov=812.6825
NbLab360C01	38972037	38975747	-	ID=NbL01g11200.1;Parent=NbL01g11200;RPKM=0.3775;Note=PREDICTED: Nicotiana tabacum probable protein phosphatase 2C 34 (LOC107775274), transcript variant X2, mRNA %28XM_016594993.1,XP_016450479.1%29;evalue=0.00;cov=30.7234
NbLab360C01	39299258	39310161	+	ID=NbL01g11210.1;Parent=NbL01g11210;RPKM=23.1495;Note=PREDICTED: Nicotiana attenuata topless-related protein 3-like (LOC109231411), transcript variant X2, mRNA %28XM_019397077.1,XP_019252622.1%29;evalue=0.00;cov=1884.1415
NbLab360C01	39331219	39334943	+	ID=NbL01g11220.1;Parent=NbL01g11220;RPKM=15.9594;Note=PREDICTED: Nicotiana sylvestris pre-mRNA-splicing factor 38 (LOC104227356), mRNA %28XM_009779582.1,XP_009777884.1%29;evalue=0.00;cov=1298.9346
NbLab360C01	39334994	39336309	-	ID=NbL01g11230.1;Parent=NbL01g11230;RPKM=0.0584;Note=PREDICTED: Nicotiana tabacum uncharacterized LOC107772263 (LOC107772263), mRNA %28XM_016591761.1,XP_016447247.1%29;evalue=0.00;cov=4.7523
NbLab360C01	39339532	39343507	+	ID=NbL01g11240.1;Parent=NbL01g11240;RPKM=1.2940;Note=PREDICTED: Nicotiana tabacum single-stranded DNA-binding protein, mitochondrial-like (LOC107772245), mRNA %28XM_016591741.1,XP_016447227.1%29;evalue=0.00;cov=105.3216
NbLab360C01	39346056	39346961	+	ID=NbL01g11250.1;Parent=NbL01g11250;RPKM=3.3277;Note=PREDICTED: Nicotiana sylvestris wall-associated receptor kinase-like 20 (LOC104227353), mRNA %28XM_009779579.1,XP_009777881.1%29;evalue=0.00;cov=270.8446
NbLab360C01	39394030	39399094	+	ID=NbL01g11260.1;Parent=NbL01g11260;RPKM=0.8886;Note=PREDICTED: Nicotiana attenuata two-component response regulator-like APRR2 (LOC109233437), transcript variant X7, mRNA %28XM_019399318.1,XP_019254863.1%29;evalue=0.00;cov=72.3237
NbLab360C01	39504436	39509805	-	ID=NbL01g11270.1;Parent=NbL01g11270;RPKM=11.4654;Note=PREDICTED: Nicotiana attenuata probable protein phosphatase 2C 5 (LOC109207697), mRNA %28XM_019370667.1,XP_019226212.1%29;evalue=0.00;cov=933.1709
NbLab360C01	39584931	39592140	-	ID=NbL01g11280.1;Parent=NbL01g11280;RPKM=6.1112;Note=PREDICTED: Nicotiana sylvestris kinesin-4-like (LOC104245534), mRNA %28XM_009801153.1,XP_009799455.1%29;evalue=0.00;cov=497.3874
NbLab360C01	39692258	39697330	+	ID=NbL01g11290.1;Parent=NbL01g11290;RPKM=0.1861;Note=PREDICTED: Nicotiana tabacum nucleolin-like (LOC107768832), mRNA %28XM_016587986.1,XP_016443472.1%29;evalue=0.00;cov=15.1461
NbLab360C01	39706817	39714040	-	ID=NbL01g11300.1;Parent=NbL01g11300;RPKM=29.5900;Note=PREDICTED: Nicotiana tomentosiformis protein DEHYDRATION-INDUCED 19 homolog 3 (LOC104110461), mRNA %28XM_009619962.3,XP_009618257.1%29;evalue=0.00;cov=2408.3278
NbLab360C01	39735517	39740169	+	ID=NbL01g11310.1;Parent=NbL01g11310;RPKM=3.8218;Note=Nicotiana tabacum syntaxin-43-like (LOC107760280), mRNA %28NM_001324673.1,NP_001311602.1%29;evalue=0.00;cov=311.0583
NbLab360C01	39741801	39745877	-	ID=NbL01g11320.1;Parent=NbL01g11320;RPKM=4.1070;Note=PREDICTED: Nicotiana tabacum exonuclease DPD1, chloroplastic/mitochondrial-like (LOC107768806), mRNA %28XM_016587962.1,XP_016443448.1%29;evalue=0.00;cov=334.2676
NbLab360C01	39770696	39779011	+	ID=NbL01g11330.1;Parent=NbL01g11330;RPKM=0.7808;Note=PREDICTED: Nicotiana tabacum protein misato homolog 1-like (LOC107794551), mRNA %28XM_016617049.1,XP_016472535.1%29;evalue=0.00;cov=63.5503
NbLab360C01	39782763	39785421	-	ID=NbL01g11350.1;Parent=NbL01g11350;RPKM=4.0662;Note=Nicotiana tabacum scarecrow-like protein 14 (LOC107771234), mRNA %28NM_001325096.1,NP_001312025.1%29;evalue=0.00;cov=330.9516
NbLab360C01	39816049	39819046	-	ID=NbL01g11360.1;Parent=NbL01g11360;RPKM=0.9302;Note=PREDICTED: Nicotiana tabacum probable galacturonosyltransferase-like 7 (LOC107811136), mRNA %28XM_016636017.1,XP_016491503.1%29;evalue=0.00;cov=75.7072
NbLab360C01	39870002	39871156	-	ID=NbL01g11370.1;Parent=NbL01g11370;RPKM=0.4749;Note=PREDICTED: Nicotiana tabacum GATA transcription factor 17-like (LOC107778594), mRNA %28XM_016598884.1,XP_016454370.1%29;evalue=0.00;cov=38.6534
NbLab360C01	39881735	39887725	-	ID=NbL01g11390.1;Parent=NbL01g11390;RPKM=5.3100;Note=PREDICTED: Nicotiana tabacum importin subunit alpha-2-like (LOC107830278), transcript variant X2, mRNA %28XM_016657793.1,XP_016513279.1%29;evalue=0.00;cov=432.1843
NbLab360C01	39909553	39909980	-	ID=NbL01g11400.1;Parent=NbL01g11400;RPKM=0.9586;cov=78.0166
NbLab360C01	39914914	39915722	-	ID=NbL01g11410.1;Parent=NbL01g11410;RPKM=0.6484;cov=52.7699
NbLab360C01	39916166	39919778	-	ID=NbL01g11420.1;Parent=NbL01g11420;RPKM=18.3660;Note=PREDICTED: Nicotiana sylvestris dnaJ homolog subfamily B member 6-B-like (LOC104243470), mRNA %28XM_009798658.1,XP_009796960.1%29;evalue=0.00;cov=1494.8057
NbLab360C01	39935660	39939910	-	ID=NbL01g11430.1;Parent=NbL01g11430;RPKM=0.3483;Note=PREDICTED: Nicotiana tomentosiformis calmodulin-binding protein 60 D-like (LOC104113423), transcript variant X2, mRNA %28XM_009623582.3,XP_009621877.1%29;evalue=0.00;cov=28.3474
NbLab360C01	39976759	39980145	+	ID=NbL01g11440.1;Parent=NbL01g11440;RPKM=0.1027;Note=PREDICTED: Nicotiana tomentosiformis protein TRIGALACTOSYLDIACYLGLYCEROL 1, chloroplastic (LOC104096978), transcript variant X2, mRNA %28XM_009603456.3,XP_009601751.1%29;evalue=0.00;cov=8.3554
NbLab360C01	40013105	40018302	+	ID=NbL01g11450.1;Parent=NbL01g11450;RPKM=1.3687;Note=PREDICTED: Nicotiana sylvestris uncharacterized LOC104231693 (LOC104231693), mRNA %28XM_009784732.1,XP_009783034.1%29;evalue=0.00;cov=111.4017
NbLab360C01	40041927	40067674	+	ID=NbL01g11460.1;Parent=NbL01g11460;RPKM=2.0107;Note=PREDICTED: Nicotiana sylvestris uncharacterized LOC104231694 (LOC104231694), transcript variant X7, mRNA %28XM_009784739.1,XP_009783041.1%29;evalue=0.00;cov=163.6483
NbLab360C01	40075874	40076667	+	ID=NbL01g11470.1;Parent=NbL01g11470;RPKM=8.4194;cov=685.2565
NbLab360C01	40148136	40164185	+	ID=NbL01g11480.1;Parent=NbL01g11480;RPKM=0.1211;Note=PREDICTED: Nicotiana sylvestris ATP-dependent DNA helicase Q-like 1 (LOC104231695), mRNA %28XM_009784740.1,XP_009783042.1%29;evalue=0.00;cov=9.8537
NbLab360C01	40164268	40166507	+	ID=NbL01g11490.1;Parent=NbL01g11490;RPKM=0.0554;Note=PREDICTED: Nicotiana sylvestris ATP-dependent DNA helicase Q-like 1 (LOC104231695), mRNA %28XM_009784740.1,XP_009783042.1%29;evalue=0.00;cov=4.5125
NbLab360C01	40171324	40178128	+	ID=NbL01g11500.1;Parent=NbL01g11500;RPKM=2.1779;Note=PREDICTED: Nicotiana tabacum uncharacterized LOC107829109 (LOC107829109), transcript variant X1, mRNA %28XM_016656549.1,XP_016512035.1%29;evalue=0.00;cov=177.2580
NbLab360C01	40383515	40389582	-	ID=NbL01g11510.1;Parent=NbL01g11510;RPKM=33.4168;Note=PREDICTED: Nicotiana sylvestris probable protein disulfide-isomerase A6 (LOC104210357), mRNA %28XM_009759245.1,XP_009757547.1%29;evalue=0.00;cov=2719.7902
NbLab360C01	40410683	40415165	+	ID=NbL01g11520.1;Parent=NbL01g11520;RPKM=0.1960;Note=PREDICTED: Nicotiana sylvestris zinc finger matrin-type protein 2-like (LOC104210355), transcript variant X3, mRNA %28XM_009759243.1,XP_009757545.1%29;evalue=0.00;cov=15.9564
NbLab360C01	40427723	40430952	-	ID=NbL01g11540.1;Parent=NbL01g11540;RPKM=13.3626;Note=PREDICTED: Nicotiana tabacum GTP-binding protein SAR1A-like (LOC107761640), mRNA %28XM_016579882.1,XP_016435368.1%29;evalue=0.00;cov=1087.5822
NbLab360C01	40467266	40476531	-	ID=NbL01g11550.1;Parent=NbL01g11550;RPKM=0.5918;Note=PREDICTED: Nicotiana attenuata dihydrolipoyl dehydrogenase 2, chloroplastic-like (LOC109222903), transcript variant X2, mRNA %28XM_019387202.1,XP_019242747.1%29;evalue=0.00;cov=48.1658
NbLab360C01	40508218	40508868	-	ID=NbL01g11560.1;Parent=NbL01g11560;RPKM=0.0246;Note=PREDICTED: Nicotiana tabacum rust resistance kinase Lr10-like (LOC107785974), mRNA %28XM_016607410.1,XP_016462896.1%29;evalue=0.00;cov=2.0011
NbLab360C01	40508954	40513844	+	ID=NbL01g11570.1;Parent=NbL01g11570;RPKM=0.3431;Note=PREDICTED: Nicotiana tabacum universal stress protein A-like protein (LOC107761712), transcript variant X2, mRNA %28XM_016579969.1,XP_016435455.1%29;evalue=0.00;cov=27.9281
NbLab360C01	40517298	40521807	+	ID=NbL01g11580.1;Parent=NbL01g11580;RPKM=0.0178;Note=PREDICTED: Nicotiana sylvestris histidine kinase CKI1-like (LOC104249800), mRNA %28XM_009806290.1,XP_009804592.1%29;evalue=0.00;cov=1.4496
NbLab360C01	40521927	40526203	-	ID=NbL01g11590.1;Parent=NbL01g11590;RPKM=135.1129;Note=PREDICTED: Nicotiana sylvestris calreticulin (LOC104249802), transcript variant X1, mRNA %28XM_009806291.1,XP_009804593.1%29;evalue=0.00;cov=10996.8401
NbLab360C01	40538507	40540271	-	ID=NbL01g11600.1;Parent=NbL01g11600;RPKM=0.0831;Note=PREDICTED: Nicotiana sylvestris pyrophosphate-energized vacuolar membrane proton pump 1-like (LOC104215140), transcript variant X2, mRNA %28XM_009764890.1,XP_009763192.1%29;evalue=0.00;cov=6.7664
NbLab360C01	40545625	40546591	-	ID=NbL01g11610.1;Parent=NbL01g11610;RPKM=1.6176;Note=PREDICTED: Nicotiana tabacum RNA pseudouridine synthase 1-like (LOC107811777), mRNA %28XM_016636767.1,XP_016492253.1%29;evalue=0.00;cov=131.6546
NbLab360C01	40572853	40576266	+	ID=NbL01g11620.1;Parent=NbL01g11620;RPKM=5.3161;Note=PREDICTED: Nicotiana tabacum iron-sulfur assembly protein IscA-like 2, mitochondrial (LOC107821693), mRNA %28XM_016648139.1,XP_016503625.1%29;evalue=0.00;cov=432.6768
NbLab360C01	40590194	40593736	+	ID=NbL01g11630.1;Parent=NbL01g11630;RPKM=0.0937;Note=PREDICTED: Nicotiana tomentosiformis peptide chain release factor PrfB2, chloroplastic (LOC104110081), transcript variant X2, mRNA %28XM_018775563.2,XP_018631079.1%29;evalue=0.00;cov=7.6243
NbLab360C01	40600463	40602730	-	ID=NbL01g11640.1;Parent=NbL01g11640;RPKM=0.7276;Note=PREDICTED: Nicotiana attenuata ribosomal RNA small subunit methyltransferase (LOC109222988), mRNA %28XM_019387267.1,XP_019242812.1%29;evalue=0.00;cov=59.2230
NbLab360C01	40628568	40631970	-	ID=NbL01g11650.1;Parent=NbL01g11650;RPKM=0.0202;Note=PREDICTED: Nicotiana sylvestris uncharacterized LOC104249811 (LOC104249811), mRNA %28XM_009806308.1,XP_009804610.1%29;evalue=0.00;cov=1.6467
NbLab360C01	40684301	40694803	+	ID=NbL01g11670.1;Parent=NbL01g11670;RPKM=0.1191;Note=PREDICTED: Nicotiana attenuata pentatricopeptide repeat-containing protein At1g09820 (LOC109223020), transcript variant X4, mRNA %28XM_019387304.1,XP_019242849.1%29;evalue=0.00;cov=9.6896
NbLab360C01	40695630	40698027	+	ID=NbL01g11680.1;Parent=NbL01g11680;RPKM=0.5230;Note=PREDICTED: Nicotiana attenuata bZIP transcription factor 53-like (LOC109223047), mRNA %28XM_019387314.1,XP_019242859.1%29;evalue=0.00;cov=42.5639
NbLab360C01	40728181	40744884	+	ID=NbL01g11700.1;Parent=NbL01g11700;RPKM=6.1461;Note=PREDICTED: Nicotiana tabacum uncharacterized LOC107818885 (LOC107818885), transcript variant X2, mRNA %28XM_016644956.1,XP_016500442.1%29;evalue=0.00;cov=500.2321
NbLab360C01	40795016	40796734	+	ID=NbL01g11710.1;Parent=NbL01g11710;RPKM=6.0386;Note=Nicotiana tabacum nicotianamine synthase-like (LOC107817799), mRNA %28NM_001326005.1,NP_001312934.1%29;evalue=0.00;cov=491.4790
NbLab360C01	40804178	40809113	-	ID=NbL01g11720.1;Parent=NbL01g11720;RPKM=3.2727;Note=PREDICTED: Nicotiana sylvestris microfibrillar-associated protein 1-like (LOC104211195), transcript variant X2, mRNA %28XM_009760208.1,XP_009758510.1%29;evalue=0.00;cov=266.3682
NbLab360C01	40813430	40819301	-	ID=NbL01g11730.1;Parent=NbL01g11730;RPKM=0.0628;Note=PREDICTED: Nicotiana attenuata homeobox protein knotted-1-like 1 (LOC109223087), transcript variant X1, mRNA %28XM_019387350.1,XP_019242895.1%29;evalue=0.00;cov=5.1125
NbLab360C01	40950768	40954581	-	ID=NbL01g11740.1;Parent=NbL01g11740;RPKM=28.4542;Note=PREDICTED: Nicotiana attenuata ATP-dependent Clp protease proteolytic subunit 5, chloroplastic-like (LOC109238413), mRNA %28XM_019404862.1,XP_019260407.1%29;evalue=0.00;cov=2315.8857
NbLab360C01	40954677	40956001	-	ID=NbL01g11750.1;Parent=NbL01g11750;RPKM=0.0262;Note=PREDICTED: Nicotiana attenuata ATP-dependent Clp protease proteolytic subunit 5, chloroplastic-like (LOC109238413), mRNA %28XM_019404862.1,XP_019260407.1%29;evalue=0.00;cov=2.1334
NbLab360C01	41036770	41041233	+	ID=NbL01g11770.1;Parent=NbL01g11770;RPKM=2.1700;Note=PREDICTED: Nicotiana attenuata ADP-ribosylation factor 1-like (LOC109217079), mRNA %28XM_019381307.1,XP_019236852.1%29;evalue=0.00;cov=176.6185
NbLab360C01	41132702	41134565	+	ID=NbL01g11780.1;Parent=NbL01g11780;RPKM=0.0373;Note=PREDICTED: Nicotiana tomentosiformis uncharacterized LOC104106315 (LOC104106315), ncRNA %28XR_688575.3,%29;evalue=0.00;cov=3.0384
NbLab360C01	41136218	41140463	-	ID=NbL01g11790.1;Parent=NbL01g11790;RPKM=0.0944;Note=PREDICTED: Nicotiana tomentosiformis uncharacterized LOC104096708 (LOC104096708), mRNA %28XM_009603122.1,XP_009601417.1%29;evalue=0.00;cov=7.6801
NbLab360C01	41150740	41153355	+	ID=NbL01g11800.1;Parent=NbL01g11800;RPKM=0.0693;cov=5.6378
NbLab360C01	41153526	41157531	-	ID=NbL01g11810.1;Parent=NbL01g11810;RPKM=9.0047;Note=PREDICTED: Nicotiana tabacum ABC transporter I family member 20-like (LOC107771077), transcript variant X2, mRNA %28XM_016590409.1,XP_016445895.1%29;evalue=0.00;cov=732.8918
NbLab360C01	41169643	41175367	+	ID=NbL01g11820.1;Parent=NbL01g11820;RPKM=28.8987;Note=PREDICTED: Nicotiana sylvestris trafficking protein particle complex subunit 4 (LOC104211672), transcript variant X1, mRNA %28XM_009760768.1,XP_009759070.1%29;evalue=0.00;cov=2352.0671
NbLab360C01	41240510	41254114	+	ID=NbL01g11840.1;Parent=NbL01g11840;RPKM=2.6934;Note=PREDICTED: Nicotiana sylvestris AP-3 complex subunit mu (LOC104226938), mRNA %28XM_009779047.1,XP_009777349.1%29;evalue=0.00;cov=219.2153
NbLab360C01	41258950	41264563	+	ID=NbL01g11850.1;Parent=NbL01g11850;RPKM=5.3805;Note=PREDICTED: Nicotiana attenuata alkaline/neutral invertase A, mitochondrial-like (LOC109210162), mRNA %28XM_019373539.1,XP_019229084.1%29;evalue=0.00;cov=437.9160
NbLab360C01	41284472	41288346	+	ID=NbL01g11860.1;Parent=NbL01g11860;RPKM=0.2379;Note=PREDICTED: Nicotiana attenuata putative pentatricopeptide repeat-containing protein At1g56570 (LOC109210161), mRNA %28XM_019373538.1,XP_019229083.1%29;evalue=0.00;cov=19.3615
NbLab360C01	41366706	41376925	+	ID=NbL01g11870.1;Parent=NbL01g11870;RPKM=8.4474;Note=PREDICTED: Nicotiana tabacum uncharacterized LOC107830650 (LOC107830650), mRNA %28XM_016658272.1,XP_016513758.1%29;evalue=0.00;cov=687.5331
NbLab360C01	41379277	41380480	-	ID=NbL01g11880.1;Parent=NbL01g11880;RPKM=26.6371;Note=PREDICTED: Nicotiana attenuata uncharacterized LOC109210159 (LOC109210159), mRNA %28XM_019373536.1,XP_019229081.1%29;evalue=0.00;cov=2167.9924
NbLab360C01	41424111	41432369	-	ID=NbL01g11900.1;Parent=NbL01g11900;RPKM=0.6218;Note=PREDICTED: Nicotiana attenuata RNA pseudouridine synthase 7 (LOC109232323), transcript variant X1, mRNA %28XM_019398054.1,XP_019253599.1%29;evalue=0.00;cov=50.6068
NbLab360C01	41437023	41449615	-	ID=NbL01g11910.1;Parent=NbL01g11910;RPKM=1.3317;Note=PREDICTED: Nicotiana sylvestris rhodanese-like domain-containing protein 6 (LOC104242799), transcript variant X2, misc_RNA %28XR_715076.1,%29;evalue=0.00;cov=108.3839
NbLab360C01	41462020	41469658	+	ID=NbL01g11920.1;Parent=NbL01g11920;RPKM=6.8528;Note=PREDICTED: Nicotiana attenuata importin subunit alpha-4 (LOC109210153), mRNA %28XM_019373528.1,XP_019229073.1%29;evalue=0.00;cov=557.7517
NbLab360C01	41552332	41555069	+	ID=NbL01g11930.1;Parent=NbL01g11930;RPKM=0.6932;Note=PREDICTED: Nicotiana sylvestris uncharacterized LOC104242818 (LOC104242818), transcript variant X2, misc_RNA %28XR_715084.1,%29;evalue=0.00;cov=56.4179
NbLab360C01	41635484	41642068	+	ID=NbL01g11940.1;Parent=NbL01g11940;RPKM=0.1703;Note=PREDICTED: Nicotiana tabacum uncharacterized LOC107778518 (LOC107778518), mRNA %28XM_016598793.1,XP_016454279.1%29;evalue=0.00;cov=13.8590
NbLab360C01	41642820	41647532	-	ID=NbL01g11950.1;Parent=NbL01g11950;RPKM=2.9261;Note=PREDICTED: Nicotiana attenuata uncharacterized LOC109209681 (LOC109209681), transcript variant X4, misc_RNA %28XR_002065405.1,%29;evalue=0.00;cov=238.1533
NbLab360C01	41789505	41797965	+	ID=NbL01g11960.1;Parent=NbL01g11960;RPKM=0.0868;cov=7.0679
NbLab360C01	41829176	41831806	-	ID=NbL01g11970.1;Parent=NbL01g11970;RPKM=1.2989;Note=PREDICTED: Nicotiana sylvestris transcription factor bHLH149-like (LOC104238317), mRNA %28XM_009792643.1,XP_009790945.1%29;evalue=0.00;cov=105.7188
NbLab360C01	41853683	41882916	-	ID=NbL01g11980.1;Parent=NbL01g11980;RPKM=5.1812;Note=PREDICTED: Nicotiana sylvestris NHL repeat-containing protein 2 (LOC104238318), mRNA %28XM_009792644.1,XP_009790946.1%29;evalue=0.00;cov=421.7014
NbLab360C01	42016552	42021307	-	ID=NbL01g11990.1;Parent=NbL01g11990;RPKM=4.5383;Note=PREDICTED: Nicotiana attenuata host cell factor 2-like (LOC109242198), mRNA %28XM_019409055.1,XP_019264600.1%29;evalue=0.00;cov=369.3702
NbLab360C01	42072319	42084804	-	ID=NbL01g12000.1;Parent=NbL01g12000;RPKM=2.1710;Note=PREDICTED: Nicotiana sylvestris solute carrier family 40 member 3, chloroplastic (LOC104238321), mRNA %28XM_009792646.1,XP_009790948.1%29;evalue=0.00;cov=176.6990
NbLab360C01	42141609	42147051	+	ID=NbL01g12010.1;Parent=NbL01g12010;RPKM=0.6499;Note=PREDICTED: Nicotiana tabacum putative high mobility group B protein 11 (LOC107783219), mRNA %28XM_016604189.1,XP_016459675.1%29;evalue=0.00;cov=52.8986
NbLab360C01	42191194	42199330	+	ID=NbL01g12020.1;Parent=NbL01g12020;RPKM=5.1437;Note=PREDICTED: Nicotiana tabacum uncharacterized LOC107804171 (LOC107804171), mRNA %28XM_016628016.1,XP_016483502.1%29;evalue=0.00;cov=418.6481
NbLab360C01	42276944	42280318	-	ID=NbL01g12030.1;Parent=NbL01g12030;RPKM=0.5747;Note=PREDICTED: Nicotiana attenuata pentatricopeptide repeat-containing protein At1g02370, mitochondrial-like (LOC109242665), mRNA %28XM_019409505.1,XP_019265050.1%29;evalue=0.00;cov=46.7731
NbLab360C01	42303156	42307309	+	ID=NbL01g12040.1;Parent=NbL01g12040;RPKM=16.1497;Note=PREDICTED: Nicotiana attenuata nucleolar protein 56-like (LOC109242664), mRNA %28XM_019409504.1,XP_019265049.1%29;evalue=0.00;cov=1314.4259
NbLab360C01	42307540	42313581	-	ID=NbL01g12050.1;Parent=NbL01g12050;RPKM=0.4363;Note=PREDICTED: Nicotiana tabacum TMV resistance protein N-like (LOC107796989), mRNA %28XM_016619819.1,XP_016475305.1%29;evalue=0.00;cov=35.5140
NbLab360C01	42380581	42393728	+	ID=NbL01g12060.1;Parent=NbL01g12060;RPKM=0.2617;Note=PREDICTED: Nicotiana attenuata uncharacterized LOC109242661 (LOC109242661), transcript variant X4, misc_RNA %28XR_002070425.1,%29;evalue=0.00;cov=21.2996
NbLab360C01	42410958	42429359	+	ID=NbL01g12070.1;Parent=NbL01g12070;RPKM=1.7211;Note=PREDICTED: Nicotiana tabacum uncharacterized LOC107771855 (LOC107771855), mRNA %28XM_016591316.1,XP_016446802.1%29;evalue=0.00;cov=140.0776
NbLab360C01	42501961	42503024	-	ID=NbL01g12080.1;Parent=NbL01g12080;RPKM=0.0402;cov=3.2726
NbLab360C01	42506893	42510455	-	ID=NbL01g12090.1;Parent=NbL01g12090;RPKM=0.5595;Note=PREDICTED: Nicotiana tabacum WAT1-related protein At1g09380-like (LOC107770338), mRNA %28XM_016589634.1,XP_016445120.1%29;evalue=0.00;cov=45.5357
NbLab360C01	42685878	42702418	+	ID=NbL01g12120.1;Parent=NbL01g12120;RPKM=0.4483;Note=PREDICTED: Nicotiana attenuata GDSL esterase/lipase At1g09390 (LOC109214064), mRNA %28XM_019377945.1,XP_019233490.1%29;evalue=0.00;cov=36.4864
NbLab360C01	42702910	42704237	-	ID=NbL01g12130.1;Parent=NbL01g12130;RPKM=0.0847;Note=PREDICTED: Nicotiana tomentosiformis uncharacterized LOC104109273 (LOC104109273), mRNA %28XM_033659455.1,XP_033515346.1%29;evalue=0.00;cov=6.8901
NbLab360C01	42743260	42750321	-	ID=NbL01g12140.1;Parent=NbL01g12140;RPKM=0.6010;Note=PREDICTED: Nicotiana attenuata glucose-6-phosphate 1-dehydrogenase 4, chloroplastic (LOC109214062), transcript variant X3, mRNA %28XM_019377943.1,XP_019233488.1%29;evalue=0.00;cov=48.9181
NbLab360C01	42843065	42849769	+	ID=NbL01g12150.1;Parent=NbL01g12150;RPKM=0.5935;Note=PREDICTED: Nicotiana tabacum pyrrolidone-carboxylate peptidase-like (LOC107816577), mRNA %28XM_016642302.1,XP_016497788.1%29;evalue=0.00;cov=48.3016
NbLab360C01	42874357	42876394	-	ID=NbL01g12160.1;Parent=NbL01g12160;RPKM=0.0591;Note=PREDICTED: Nicotiana tabacum polygalacturonase At1g48100-like (LOC107816578), mRNA %28XM_016642303.1,XP_016497789.1%29;evalue=0.00;cov=4.8129
NbLab360C01	42879491	42883369	-	ID=NbL01g12170.1;Parent=NbL01g12170;RPKM=0.2516;Note=PREDICTED: Nicotiana tomentosiformis putative RNA polymerase II subunit B1 CTD phosphatase RPAP2 homolog (LOC104097905), mRNA %28XM_033656546.1,XP_033512437.1%29;evalue=0.00;cov=20.4786
NbLab360C01	42887156	42896608	-	ID=NbL01g12180.1;Parent=NbL01g12180;RPKM=46.4488;Note=PREDICTED: Nicotiana attenuata shaggy-related protein kinase NtK-1 (LOC109224830), mRNA %28XM_019389373.1,XP_019244918.1%29;evalue=0.00;cov=3780.4665
NbLab360C01	42941089	42957059	-	ID=NbL01g12190.1;Parent=NbL01g12190;RPKM=3.8497;Note=PREDICTED: Nicotiana attenuata putative RNA polymerase II subunit B1 CTD phosphatase RPAP2 homolog (LOC109224829), transcript variant X2, mRNA %28XM_019389372.1,XP_019244917.1%29;evalue=0.00;cov=313.3241
NbLab360C01	42965837	42971262	+	ID=NbL01g12210.1;Parent=NbL01g12210;RPKM=3.8749;Note=PREDICTED: Nicotiana attenuata FACT complex subunit SPT16-like (LOC109218396), mRNA %28XM_019382763.1,XP_019238308.1%29;evalue=0.00;cov=315.3790
NbLab360C01	42974676	42976896	-	ID=NbL01g12220.1;Parent=NbL01g12220;RPKM=0.0966;Note=PREDICTED: Nicotiana tabacum FACT complex subunit SPT16-like (LOC107759376), transcript variant X2, mRNA %28XM_016577308.1,XP_016432794.1%29;evalue=0.00;cov=7.8662
NbLab360C01	43036654	43041870	+	ID=NbL01g12230.1;Parent=NbL01g12230;RPKM=35.5219;Note=PREDICTED: Nicotiana attenuata ATP-citrate synthase alpha chain protein 2 (LOC109217782), mRNA %28XM_019382047.1,XP_019237592.1%29;evalue=0.00;cov=2891.1265
NbLab360C01	43168267	43171590	+	ID=NbL01g12240.1;Parent=NbL01g12240;RPKM=0.0580;Note=PREDICTED: Nicotiana tomentosiformis S-adenosylmethionine synthase 1 (LOC104087158), mRNA %28XM_009591561.3,XP_009589856.1%29;evalue=0.00;cov=4.7190
NbLab360C01	43174484	43197008	-	ID=NbL01g12250.1;Parent=NbL01g12250;RPKM=0.1143;Note=PREDICTED: Nicotiana sylvestris pleiotropic drug resistance protein 3 (LOC104217163), mRNA %28XM_009767322.1,XP_009765624.1%29;evalue=0.00;cov=9.3036
NbLab360C01	43202190	43204403	-	ID=NbL01g12260.1;Parent=NbL01g12260;RPKM=0.0192;Note=PREDICTED: Nicotiana tabacum pleiotropic drug resistance protein 3-like (LOC107781155), mRNA %28XM_016601806.1,XP_016457292.1%29;evalue=0.00;cov=1.5644
NbLab360C01	43337954	43344524	+	ID=NbL01g12280.1;Parent=NbL01g12280;RPKM=2.4809;Note=PREDICTED: Nicotiana tabacum EVI5-like protein (LOC107812048), transcript variant X3, mRNA %28XM_016637077.1,XP_016492563.1%29;evalue=0.00;cov=201.9197
NbLab360C01	43351210	43357058	-	ID=NbL01g12290.1;Parent=NbL01g12290;RPKM=15.3372;Note=PREDICTED: Nicotiana sylvestris probable receptor-like protein kinase At5g18500 (LOC104240311), mRNA %28XM_009795139.1,XP_009793441.1%29;evalue=0.00;cov=1248.2911
NbLab360C01	43442701	43449051	+	ID=NbL01g12310.1;Parent=NbL01g12310;RPKM=0.1318;Note=PREDICTED: Nicotiana attenuata serine/threonine-protein kinase haspin homolog (LOC109213918), mRNA %28XM_019377759.1,XP_019233304.1%29;evalue=0.00;cov=10.7255
NbLab360C01	43459148	43462479	+	ID=NbL01g12320.1;Parent=NbL01g12320;RPKM=2.0559;Note=PREDICTED: Nicotiana sylvestris glucan endo-1,3-beta-glucosidase 4-like (LOC104230766), mRNA %28XM_009783642.1,XP_009781944.1%29;evalue=0.00;cov=167.3275
NbLab360C01	43463948	43469373	-	ID=NbL01g12330.1;Parent=NbL01g12330;RPKM=0.9304;Note=PREDICTED: Nicotiana tabacum ankycorbin-like (LOC107787033), mRNA %28XM_016608548.1,XP_016464034.1%29;evalue=0.00;cov=75.7287
NbLab360C01	43632008	43637509	+	ID=NbL01g12340.1;Parent=NbL01g12340;RPKM=3.0253;Note=PREDICTED: Nicotiana attenuata uncharacterized LOC109219227 (LOC109219227), mRNA %28XM_019383667.1,XP_019239212.1%29;evalue=0.00;cov=246.2264
NbLab360C01	43644281	43648225	+	ID=NbL01g12350.1;Parent=NbL01g12350;RPKM=0.1833;Note=PREDICTED: Nicotiana sylvestris pentatricopeptide repeat-containing protein At3g53700, chloroplastic-like (LOC104231502), transcript variant X3, mRNA %28XM_009784514.1,XP_009782816.1%29;evalue=0.00;cov=14.9214
NbLab360C01	43649627	43652586	+	ID=NbL01g12360.1;Parent=NbL01g12360;RPKM=0.0201;Note=PREDICTED: Nicotiana attenuata uncharacterized LOC109219228 (LOC109219228), mRNA %28XM_019383668.1,XP_019239213.1%29;evalue=0.00;cov=1.6344
NbLab360C01	43759796	43764715	-	ID=NbL01g12370.1;Parent=NbL01g12370;RPKM=0.5182;Note=PREDICTED: Nicotiana attenuata uncharacterized LOC109237115 (LOC109237115), mRNA %28XM_019403376.1,XP_019258921.1%29;evalue=0.00;cov=42.1793
NbLab360C01	43817735	43824743	+	ID=NbL01g12380.1;Parent=NbL01g12380;RPKM=1.1456;Note=PREDICTED: Nicotiana sylvestris cyprosin-like (LOC104247607), mRNA %28XM_009803661.1,XP_009801963.1%29;evalue=0.00;cov=93.2408
NbLab360C01	43842633	43847930	-	ID=NbL01g12390.1;Parent=NbL01g12390;RPKM=2.2217;Note=PREDICTED: Nicotiana attenuata G patch domain-containing protein 8 (LOC109219785), mRNA %28XM_019384256.1,XP_019239801.1%29;evalue=0.00;cov=180.8231
NbLab360C01	44120546	44123666	-	ID=NbL01g12410.1;Parent=NbL01g12410;RPKM=0.1601;Note=PREDICTED: Nicotiana tabacum probable carbohydrate esterase At4g34215 (LOC107820884), mRNA %28XM_016647238.1,XP_016502724.1%29;evalue=0.00;cov=13.0305
NbLab360C01	44322456	44324518	+	ID=NbL01g12420.1;Parent=NbL01g12420;RPKM=0.9828;Note=PREDICTED: Nicotiana attenuata protein ODORANT1-like (LOC109220025), mRNA %28XM_019384484.1,XP_019240029.1%29;evalue=0.00;cov=79.9937
NbLab360C01	44378885	44384130	-	ID=NbL01g12430.1;Parent=NbL01g12430;RPKM=0.7168;Note=PREDICTED: Nicotiana tomentosiformis AUGMIN subunit 6-like (LOC104095620), transcript variant X3, mRNA %28XM_009601783.3,XP_009600078.1%29;evalue=0.00;cov=58.3419
NbLab360C01	44406462	44411967	-	ID=NbL01g12440.1;Parent=NbL01g12440;RPKM=3.0305;Note=PREDICTED: Nicotiana tomentosiformis pectin acetylesterase 12-like (LOC104096209), mRNA %28XM_009602549.3,XP_009600844.1%29;evalue=0.00;cov=246.6510
NbLab360C01	44424570	44425297	-	ID=NbL01g12450.1;Parent=NbL01g12450;RPKM=0.0311;cov=2.5350
NbLab360C01	44590486	44600656	+	ID=NbL01g12470.1;Parent=NbL01g12470;RPKM=2.1672;Note=PREDICTED: Nicotiana tabacum flap endonuclease 1-like (LOC107821943), transcript variant X5, misc_RNA %28XR_001656273.1,%29;evalue=0.00;cov=176.3899
NbLab360C01	44777459	44778695	+	ID=NbL01g12490.1;Parent=NbL01g12490;RPKM=0.1084;Note=PREDICTED: Nicotiana tabacum nectarin-1-like (LOC107772394), mRNA %28XM_016591894.1,XP_016447380.1%29;evalue=0.00;cov=8.8233
NbLab360C01	44791267	44793394	+	ID=NbL01g12500.1;Parent=NbL01g12500;RPKM=18.3120;Note=PREDICTED: Nicotiana attenuata nectarin-1-like (LOC109207508), mRNA %28XM_019370447.1,XP_019225992.1%29;evalue=0.00;cov=1490.4122
NbLab360C01	44795263	44802773	-	ID=NbL01g12510.1;Parent=NbL01g12510;RPKM=2.5177;Note=PREDICTED: Nicotiana tabacum glutamate--tRNA ligase, cytoplasmic-like (LOC107829795), mRNA %28XM_016657264.1,XP_016512750.1%29;evalue=0.00;cov=204.9158
NbLab360C01	44885131	44886546	-	ID=NbL01g12520.1;Parent=NbL01g12520;RPKM=2.4685;Note=PREDICTED: Nicotiana tabacum uncharacterized LOC107826916 (LOC107826916), mRNA %28XM_016653960.1,XP_016509446.1%29;evalue=0.00;cov=200.9136
NbLab360C01	45033924	45034906	-	ID=NbL01g12530.1;Parent=NbL01g12530;RPKM=1.0534;Note=PREDICTED: Nicotiana sylvestris uncharacterized LOC104242730 (LOC104242730), transcript variant X2, mRNA %28XM_009797813.1,XP_009796115.1%29;evalue=0.00;cov=85.7352
NbLab360C01	45091009	45100921	+	ID=NbL01g12540.1;Parent=NbL01g12540;RPKM=0.1915;Note=PREDICTED: Nicotiana sylvestris uncharacterized LOC104228457 (LOC104228457), mRNA %28XM_009780919.1,XP_009779221.1%29;evalue=0.00;cov=15.5835
NbLab360C01	45102613	45107113	+	ID=NbL01g12550.1;Parent=NbL01g12550;RPKM=14.9478;Note=PREDICTED: Nicotiana tabacum uncharacterized LOC107824273 (LOC107824273), mRNA %28XM_016651025.1,XP_016506511.1%29;evalue=0.00;cov=1216.6000
NbLab360C01	45125161	45131987	-	ID=NbL01g12560.1;Parent=NbL01g12560;RPKM=1.9658;Note=PREDICTED: Nicotiana attenuata NADPH:adrenodoxin oxidoreductase, mitochondrial (LOC109232877), transcript variant X1, mRNA %28XM_019398563.1,XP_019254108.1%29;evalue=0.00;cov=159.9992
NbLab360C01	45138108	45140424	+	ID=NbL01g12570.1;Parent=NbL01g12570;RPKM=0.0510;Note=PREDICTED: Nicotiana tabacum pentatricopeptide repeat-containing protein At4g38150-like (LOC107795709), mRNA %28XM_016618389.1,XP_016473875.1%29;evalue=0.00;cov=4.1485
NbLab360C01	45191955	45200912	+	ID=NbL01g12580.1;Parent=NbL01g12580;RPKM=0.1046;Note=PREDICTED: Nicotiana attenuata transmembrane protein 184A-like (LOC109232880), mRNA %28XM_019398568.1,XP_019254113.1%29;evalue=0.00;cov=8.5134
NbLab360C01	45264148	45266968	+	ID=NbL01g12590.1;Parent=NbL01g12590;RPKM=0.2020;Note=PREDICTED: Nicotiana attenuata transmembrane protein 184A-like (LOC109232880), mRNA %28XM_019398568.1,XP_019254113.1%29;evalue=0.00;cov=16.4430
NbLab360C01	45399892	45406085	+	ID=NbL01g12610.1;Parent=NbL01g12610;RPKM=2.5443;Note=PREDICTED: Nicotiana tabacum MLO-like protein 13 (LOC107824275), mRNA %28XM_016651026.1,XP_016506512.1%29;evalue=0.00;cov=207.0790
NbLab360C01	45462500	45466380	-	ID=NbL01g12630.1;Parent=NbL01g12630;RPKM=27.4828;Note=PREDICTED: Nicotiana attenuata endoglucanase 25-like (LOC109219497), mRNA %28XM_019383959.1,XP_019239504.1%29;evalue=0.00;cov=2236.8264
NbLab360C01	45555468	45565481	+	ID=NbL01g12640.1;Parent=NbL01g12640;RPKM=0.4407;Note=PREDICTED: Nicotiana sylvestris putative pentatricopeptide repeat-containing protein At2g01510 (LOC104213389), mRNA %28XM_009762885.1,XP_009761187.1%29;evalue=0.00;cov=35.8652
NbLab360C01	45624240	45626955	-	ID=NbL01g12660.1;Parent=NbL01g12660;RPKM=0.8708;Note=PREDICTED: Nicotiana tabacum uncharacterized LOC107804214 (LOC107804214), mRNA %28XM_016628066.1,XP_016483552.1%29;evalue=0.00;cov=70.8707
NbLab360C01	45662274	45664374	+	ID=NbL01g12670.1;Parent=NbL01g12670;RPKM=0.1347;Note=PREDICTED: Nicotiana tabacum ferric reduction oxidase 6-like (LOC107832362), transcript variant X1, mRNA %28XM_016660198.1,XP_016515684.1%29;evalue=0.00;cov=10.9619
NbLab360C01	45684251	45688463	-	ID=NbL01g12680.1;Parent=NbL01g12680;RPKM=0.0988;Note=PREDICTED: Nicotiana tomentosiformis ferric reduction oxidase 6-like (LOC104086673), transcript variant X2, mRNA %28XM_009591006.3,XP_009589301.1%29;evalue=0.00;cov=8.0377
NbLab360C01	45716518	45729150	-	ID=NbL01g12690.1;Parent=NbL01g12690;RPKM=0.1433;Note=PREDICTED: Nicotiana tabacum putative protein TPRXL (LOC107760809), transcript variant X3, mRNA %28XM_016578915.1,XP_016434401.1%29;evalue=0.00;cov=11.6658
NbLab360C01	45742161	45744965	-	ID=NbL01g12700.1;Parent=NbL01g12700;RPKM=3.5006;Note=PREDICTED: Nicotiana tabacum uncharacterized LOC107811584 (LOC107811584), transcript variant X1, mRNA %28XM_016636542.1,XP_016492028.1%29;evalue=0.00;cov=284.9128
NbLab360C01	45798792	45805052	+	ID=NbL01g12710.1;Parent=NbL01g12710;RPKM=0.5406;Note=PREDICTED: Nicotiana attenuata probable leucine-rich repeat receptor-like protein kinase At5g49770 (LOC109243686), mRNA %28XM_019410656.1,XP_019266201.1%29;evalue=0.00;cov=43.9985
NbLab360C01	45861065	45869089	+	ID=NbL01g12720.1;Parent=NbL01g12720;RPKM=0.5171;Note=PREDICTED: Nicotiana attenuata probable leucine-rich repeat receptor-like protein kinase At5g49770 (LOC109243664), transcript variant X1, mRNA %28XM_019410624.1,XP_019266169.1%29;evalue=0.00;cov=42.0853
NbLab360C01	45869675	45870710	-	ID=NbL01g12730.1;Parent=NbL01g12730;RPKM=0.0659;Note=PREDICTED: Nicotiana sylvestris uncharacterized LOC104230427 (LOC104230427), mRNA %28XM_009783239.1,XP_009781541.1%29;evalue=0.00;cov=5.3669
NbLab360C01	45936290	45947887	+	ID=NbL01g12740.1;Parent=NbL01g12740;RPKM=0.8891;Note=PREDICTED: Nicotiana sylvestris probable leucine-rich repeat receptor-like protein kinase At5g49770 (LOC104248540), mRNA %28XM_009804809.1,XP_009803111.1%29;evalue=0.00;cov=72.3621
NbLab360C01	45956310	45958947	-	ID=NbL01g12750.1;Parent=NbL01g12750;RPKM=3.7780;Note=PREDICTED: Nicotiana sylvestris PCTP-like protein (LOC104248539), mRNA %28XM_009804808.1,XP_009803110.1%29;evalue=0.00;cov=307.4892
NbLab360C01	45960025	45965508	-	ID=NbL01g12760.1;Parent=NbL01g12760;RPKM=1.8189;Note=PREDICTED: Nicotiana attenuata cinnamoyl-CoA reductase 1 (LOC109218630), mRNA %28XM_019383001.1,XP_019238546.1%29;evalue=0.00;cov=148.0367
NbLab360C01	46225665	46228108	+	ID=NbL01g12770.1;Parent=NbL01g12770;RPKM=0.3217;Note=PREDICTED: Nicotiana tabacum putative NAC domain-containing protein 94 (LOC107792883), mRNA %28XM_016615132.1,XP_016470618.1%29;evalue=0.00;cov=26.1812
NbLab360C01	46241798	46246650	-	ID=NbL01g12780.1;Parent=NbL01g12780;RPKM=5.2157;cov=424.5047
NbLab360C01	46259965	46265262	+	ID=NbL01g12790.1;Parent=NbL01g12790;RPKM=21.0691;Note=PREDICTED: Nicotiana tabacum PHD finger protein Alfin1-like (LOC107792882), mRNA %28XM_016615131.1,XP_016470617.1%29;evalue=0.00;cov=1714.8139
NbLab360C01	46332674	46339981	+	ID=NbL01g12810.1;Parent=NbL01g12810;RPKM=1.7302;Note=PREDICTED: Nicotiana sylvestris protein STICHEL (LOC104250065), mRNA %28XM_009806605.1,XP_009804907.1%29;evalue=0.00;cov=140.8193
NbLab360C01	46340051	46346305	-	ID=NbL01g12820.1;Parent=NbL01g12820;RPKM=0.4618;Note=PREDICTED: Nicotiana attenuata 2-C-methyl-D-erythritol 4-phosphate cytidylyltransferase, chloroplastic (LOC109211800), mRNA %28XM_019375377.1,XP_019230922.1%29;evalue=0.00;cov=37.5870
NbLab360C01	46369314	46378481	+	ID=NbL01g12830.1;Parent=NbL01g12830;RPKM=3.9915;Note=PREDICTED: Nicotiana tabacum TMV resistance protein N-like (LOC107768613), mRNA %28XM_016587734.1,XP_016443220.1%29;evalue=0.00;cov=324.8698
NbLab360C01	46396620	46401256	+	ID=NbL01g12840.1;Parent=NbL01g12840;RPKM=0.0954;Note=PREDICTED: Nicotiana sylvestris TMV resistance protein N-like (LOC104250095), transcript variant X3, mRNA %28XM_009806660.1,XP_009804962.1%29;evalue=0.00;cov=7.7630
NbLab360C01	46429321	46432083	-	ID=NbL01g12850.1;Parent=NbL01g12850;RPKM=0.0259;Note=PREDICTED: Nicotiana sylvestris TMV resistance protein N-like (LOC104222336), mRNA %28XM_009773565.1,XP_009771867.1%29;evalue=0.00;cov=2.1060
NbLab360C01	46437148	46439675	+	ID=NbL01g12860.1;Parent=NbL01g12860;RPKM=0.0779;Note=PREDICTED: Coffea arabica uncharacterized LOC113715966 (LOC113715966), mRNA %28XM_027240271.1,XP_027096072.1%29;evalue=0.00;cov=6.3384
NbLab360C01	46442651	46443687	-	ID=NbL01g12870.1;Parent=NbL01g12870;RPKM=0.4941;Note=PREDICTED: Nicotiana sylvestris putative germin-like protein 2-1 (LOC104234291), mRNA %28XM_009787825.1,XP_009786127.1%29;evalue=0.00;cov=40.2162
NbLab360C01	46518500	46528471	+	ID=NbL01g12890.1;Parent=NbL01g12890;RPKM=0.3026;Note=PREDICTED: Nicotiana sylvestris TMV resistance protein N-like (LOC104247060), mRNA %28XM_009803005.1,XP_009801307.1%29;evalue=0.00;cov=24.6285
NbLab360C01	46535368	46540692	+	ID=NbL01g12900.1;Parent=NbL01g12900;RPKM=0.2160;Note=PREDICTED: Nicotiana attenuata TMV resistance protein N-like (LOC109212622), mRNA %28XM_019376285.1,XP_019231830.1%29;evalue=0.00;cov=17.5817
NbLab360C01	46567681	46570162	-	ID=NbL01g12910.1;Parent=NbL01g12910;RPKM=0.0796;Note=PREDICTED: Nicotiana tomentosiformis vesicle-fusing ATPase (LOC104117416), mRNA %28XM_009628468.3,XP_009626763.1%29;evalue=0.00;cov=6.4790
NbLab360C01	46580945	46588978	+	ID=NbL01g12920.1;Parent=NbL01g12920;RPKM=4.7991;Note=PREDICTED: Nicotiana tabacum methionine S-methyltransferase-like (LOC107773392), mRNA %28XM_016592818.1,XP_016448304.1%29;evalue=0.00;cov=390.5993
NbLab360C01	46589211	46597728	+	ID=NbL01g12930.1;Parent=NbL01g12930;RPKM=2.0042;Note=PREDICTED: Nicotiana attenuata uncharacterized LOC109242133 (LOC109242133), transcript variant X1, mRNA %28XM_019408964.1,XP_019264509.1%29;evalue=0.00;cov=163.1185
NbLab360C01	46602325	46613165	+	ID=NbL01g12940.1;Parent=NbL01g12940;RPKM=0.1174;Note=PREDICTED: Nicotiana tabacum 16.9 kDa class I heat shock protein 1-like (LOC107798260), mRNA %28XM_016621232.1,XP_016476718.1%29;evalue=0.00;cov=9.5520
NbLab360C01	46706988	46723577	+	ID=NbL01g12950.1;Parent=NbL01g12950;RPKM=1.0346;Note=PREDICTED: Nicotiana attenuata squamous cell carcinoma antigen recognized by T-cells 3 (LOC109243194), mRNA %28XM_019410136.1,XP_019265681.1%29;evalue=0.00;cov=84.2049
NbLab360C01	46762516	46765440	+	ID=NbL01g12960.1;Parent=NbL01g12960;RPKM=1.6725;Note=PREDICTED: Nicotiana tabacum zinc-finger homeodomain protein 4-like (LOC107803308), transcript variant X2, mRNA %28XM_016626997.1,XP_016482483.1%29;evalue=0.00;cov=136.1254
NbLab360C01	46836463	46849946	+	ID=NbL01g12980.1;Parent=NbL01g12980;RPKM=1.7834;Note=PREDICTED: Nicotiana attenuata CLP protease regulatory subunit CLPX2, mitochondrial-like (LOC109233624), mRNA %28XM_019399522.1,XP_019255067.1%29;evalue=0.00;cov=145.1519
NbLab360C01	47022073	47043753	+	ID=NbL01g12990.1;Parent=NbL01g12990;RPKM=6.2616;Note=PREDICTED: Nicotiana tabacum cullin-associated NEDD8-dissociated protein 1-like (LOC107777558), mRNA %28XM_016597613.1,XP_016453099.1%29;evalue=0.00;cov=509.6330
NbLab360C01	47045226	47056731	+	ID=NbL01g13000.1;Parent=NbL01g13000;RPKM=17.9265;Note=PREDICTED: Nicotiana tomentosiformis survival of motor neuron-related-splicing factor 30 (LOC104106288), transcript variant X1, mRNA %28XM_009614798.3,XP_009613093.1%29;evalue=0.00;cov=1459.0400
NbLab360C01	47059163	47064893	-	ID=NbL01g13010.1;Parent=NbL01g13010;RPKM=0.8239;Note=PREDICTED: Nicotiana tabacum protein NRT1/ PTR FAMILY 4.3-like (LOC107765139), mRNA %28XM_016583746.1,XP_016439232.1%29;evalue=0.00;cov=67.0609
NbLab360C01	47133492	47155867	-	ID=NbL01g13020.1;Parent=NbL01g13020;RPKM=1.6509;Note=PREDICTED: Nicotiana tabacum mitotic spindle checkpoint protein MAD1-like (LOC107824124), mRNA %28XM_016650861.1,XP_016506347.1%29;evalue=0.00;cov=134.3688
NbLab360C01	47176641	47177634	+	ID=NbL01g13030.1;Parent=NbL01g13030;RPKM=0.6692;Note=PREDICTED: Nicotiana sylvestris lipid transfer-like protein VAS (LOC104221973), mRNA %28XM_009773135.1,XP_009771437.1%29;evalue=0.00;cov=54.4655
NbLab360C01	47191357	47207410	-	ID=NbL01g13040.1;Parent=NbL01g13040;RPKM=3.5661;Note=PREDICTED: Nicotiana attenuata DExH-box ATP-dependent RNA helicase DExH9 (LOC109234130), transcript variant X2, mRNA %28XM_019399991.1,XP_019255536.1%29;evalue=0.00;cov=290.2474
NbLab360C01	47210104	47218764	-	ID=NbL01g13050.1;Parent=NbL01g13050;RPKM=0.1989;Note=PREDICTED: Nicotiana tabacum zinc finger CCCH domain-containing protein 5-like (LOC107830837), transcript variant X2, mRNA %28XM_016658503.1,XP_016513989.1%29;evalue=0.00;cov=16.1851
NbLab360C01	47320787	47327330	+	ID=NbL01g13060.1;Parent=NbL01g13060;RPKM=4.8935;Note=PREDICTED: Nicotiana tabacum uncharacterized LOC107796198 (LOC107796198), mRNA %28XM_016618945.1,XP_016474431.1%29;evalue=0.00;cov=398.2843
NbLab360C01	47327439	47344964	-	ID=NbL01g13070.1;Parent=NbL01g13070;RPKM=0.1746;Note=PREDICTED: Nicotiana sylvestris dynamin-2A-like (LOC104239126), transcript variant X2, misc_RNA %28XR_714051.1,%29;evalue=0.00;cov=14.2067
NbLab360C01	47367992	47375715	-	ID=NbL01g13080.1;Parent=NbL01g13080;RPKM=3.8382;Note=Nicotiana tabacum chloride channel protein CLC-c-like (LOC107790143), mRNA %28NM_001325489.1,NP_001312418.1%29;evalue=0.00;cov=312.3882
NbLab360C01	47589750	47594849	+	ID=NbL01g13090.1;Parent=NbL01g13090;RPKM=1.2735;Note=PREDICTED: Nicotiana attenuata uncharacterized LOC109205707 (LOC109205707), mRNA %28XM_019368452.1,XP_019223997.1%29;evalue=0.00;cov=103.6521
NbLab360C01	47595081	47599777	-	ID=NbL01g13100.1;Parent=NbL01g13100;RPKM=0.2731;Note=PREDICTED: Nicotiana tabacum pentatricopeptide repeat-containing protein At1g10270-like (LOC107806585), transcript variant X2, mRNA %28XM_016630756.1,XP_016486242.1%29;evalue=0.00;cov=22.2289
NbLab360C01	47622250	47635321	-	ID=NbL01g13110.1;Parent=NbL01g13110;RPKM=0.2595;Note=PREDICTED: Nicotiana sylvestris uncharacterized LOC104239134 (LOC104239134), transcript variant X2, mRNA %28XM_009793676.1,XP_009791978.1%29;evalue=0.00;cov=21.1170
[truncated: 38,536 more rows]

## Sheet: Table S5
Table S5. All expressed genes in QLD
chromosome	start	end	strand	annotation
NbQld183C00	64288	67214	-	ID=NbQ00g00010.1;Parent=NbQ00g00010;Note=64918;sum_mean=270.0;CDS:570-876
[truncated: 37,278 more rows]

## Sheet: Table S6
Table S6. Quality stats of the LAB and QLD assemblies
[truncated: 7 more rows]

[truncated: 19 more sheets: Table S7A, Table S7B, Table S7C, Table S8A, Table S8B, Table S8C, Table S8D, Table S8E, Table S9, Table S10, Table S11A, Table S11B, Table S11C, Table S11D, Table S11E, Table S11F, Table S11G, Table S11H, Table S12]
